# Supplementary material for: Development of a gridded meteorological dataset over Java island, Indonesia 1985–2014
Source: Sci Data. 2017 May 23;4:170072. doi: 10.1038/sdata.2017.72 (PMC5441288; doi:10.1038/sdata.2017.72)
Supplement: Supplementary file 1 [file sdata201772-isa1.zip]

Archive with 4 entries (4 files):
- i_Investigation.txt
- s_study_Yanto.txt
- a_precipitation_Yanto.txt
- a_temperature_Yanto.txt
