# Supplementary material for: Development of a gridded meteorological dataset over Java island, Indonesia 1985–2014
Source: Sci Data. 2017 May 23;4:170072. doi: 10.1038/sdata.2017.72 (PMC5441288; doi:10.1038/sdata.2017.72)
Supplement: Supplementary file 1 [file sdata201772-isa1.zip › s_study_Yanto.txt]

Source Name	Characteristics[geographical location]	Term Source REF	Term Accession Number	Characteristics[environment type]	Term Source REF	Term Accession Number	Characteristics[latitude]	Unit	Term Source REF	Term Accession Number	Characteristics[longitude]	Unit	Term Source REF	Term Accession Number	Protocol REF	Comment[station name]	Comment[data collection temporal range]	Sample Name	Factor Value[geographic location]
Center for Water Resources Research and Development, Ministry of Public Works, Indonesia	Central Java Province	GAZ	GAZ:00005177	atmosphere	ENVO	ENVO:01000267	-7.695278	degree	UO	UO:0000185	109.585556	degree	UO	UO:0000185	Station data	Adimulyo	1990/2014	Adimulyo_Central_1990/2014	Central Java Province
Center for Water Resources Research and Development, Ministry of Public Works, Indonesia	Central Java Province	GAZ	GAZ:00005177	atmosphere	ENVO	ENVO:01000267	-6.96125	degree	UO	UO:0000185	109.12375	degree	UO	UO:0000185	Station data	Adiwerna	1990/2014	Adiwerna_Central_1990/2014	Central Java Province
BMKG Indonesia	Central Java Province	GAZ	GAZ:00005177	atmosphere	ENVO	ENVO:01000267	-6.978525	degree	UO	UO:0000185	110.378688	degree	UO	UO:0000185	Station data	Ahmad Yani	1985/2014	Ahmad Yani_Central_1985/2014	Central Java Province
Center for Water Resources Research and Development, Ministry of Public Works, Indonesia	Central Java Province	GAZ	GAZ:00005177	atmosphere	ENVO	ENVO:01000267	-7.408823	degree	UO	UO:0000185	109.078903	degree	UO	UO:0000185	Station data	Ajibarang	1986/2008	Ajibarang_Central_1986/2008	Central Java Province
Center for Water Resources Research and Development, Ministry of Public Works, Indonesia	East Java Province	GAZ	GAZ:00010154	atmosphere	ENVO	ENVO:01000267	-8.124139	degree	UO	UO:0000185	113.838528	degree	UO	UO:0000185	Station data	Ajung	2004/2014	Ajung_East_2004/2014	East Java Province
Center for Water Resources Research and Development, Ministry of Public Works, Indonesia	East Java Province	GAZ	GAZ:00010154	atmosphere	ENVO	ENVO:01000267	-7.683694	degree	UO	UO:0000185	113.993389	degree	UO	UO:0000185	Station data	Alas Malang	2004/2014	Alas Malang_East_2004/2014	East Java Province
Center for Water Resources Research and Development, Ministry of Public Works, Indonesia	Central Java Province	GAZ	GAZ:00005177	atmosphere	ENVO	ENVO:01000267	-7.561006	degree	UO	UO:0000185	109.738237	degree	UO	UO:0000185	Station data	Alian	1990/2014	Alian_Central_1990/2014	Central Java Province
Center for Water Resources Research and Development, Ministry of Public Works, Indonesia	West Java Province	GAZ	GAZ:00005176	atmosphere	ENVO	ENVO:01000267	-6.916667	degree	UO	UO:0000185	108.683333	degree	UO	UO:0000185	Station data	Ambit	1985/2005	Ambit_West_1985/2005	West Java Province
Center for Water Resources Research and Development, Ministry of Public Works, Indonesia	East Java Province	GAZ	GAZ:00010154	atmosphere	ENVO	ENVO:01000267	-7.950556	degree	UO	UO:0000185	113.798056	degree	UO	UO:0000185	Station data	Ancar	2004/2014	Ancar_East_2004/2014	East Java Province
Center for Water Resources Research and Development, Ministry of Public Works, Indonesia	Central Java Province	GAZ	GAZ:00005177	atmosphere	ENVO	ENVO:01000267	-7.391682	degree	UO	UO:0000185	109.374206	degree	UO	UO:0000185	Station data	AR Tugu Bancar	1985/2013	AR Tugu Bancar_Central_1985/2013	Central Java Province
Center for Water Resources Research and Development, Ministry of Public Works, Indonesia	West Java Province	GAZ	GAZ:00005176	atmosphere	ENVO	ENVO:01000267	-6.65	degree	UO	UO:0000185	108.4	degree	UO	UO:0000185	Station data	Arjawinangun	1985/1999	Arjawinangun_West_1985/1999	West Java Province
Center for Water Resources Research and Development, Ministry of Public Works, Indonesia	Central Java Province	GAZ	GAZ:00005177	atmosphere	ENVO	ENVO:01000267	-8.120954	degree	UO	UO:0000185	111.163159	degree	UO	UO:0000185	Station data	Arjosari	2003/2014	Arjosari_Central_2003/2014	Central Java Province
Center for Water Resources Research and Development, Ministry of Public Works, Indonesia	Central Java Province	GAZ	GAZ:00005177	atmosphere	ENVO	ENVO:01000267	-7.766111	degree	UO	UO:0000185	109.455	degree	UO	UO:0000185	Station data	Ayah	1990/2014	Ayah_Central_1990/2014	Central Java Province
Center for Water Resources Research and Development, Ministry of Public Works, Indonesia	West Java Province	GAZ	GAZ:00005176	atmosphere	ENVO	ENVO:01000267	-7.41948	degree	UO	UO:0000185	106.690485	degree	UO	UO:0000185	Station data	Babadan	2003/2014	Babadan_West_2003/2014	West Java Province
Center for Water Resources Research and Development, Ministry of Public Works, Indonesia	East Java Province	GAZ	GAZ:00010154	atmosphere	ENVO	ENVO:01000267	-7.593889	degree	UO	UO:0000185	111.584722	degree	UO	UO:0000185	Station data	Babadan	2000/2014	Babadan_East_2000/2014	East Java Province
Center for Water Resources Research and Development, Ministry of Public Works, Indonesia	East Java Province	GAZ	GAZ:00010154	atmosphere	ENVO	ENVO:01000267	-7.16915	degree	UO	UO:0000185	112.277583	degree	UO	UO:0000185	Station data	Babat	1986/2014	Babat_East_1986/2014	East Java Province
Center for Water Resources Research and Development, Ministry of Public Works, Indonesia	East Java Province	GAZ	GAZ:00010154	atmosphere	ENVO	ENVO:01000267	-8.068889	degree	UO	UO:0000185	112.203889	degree	UO	UO:0000185	Station data	Bacem	2001/2014	Bacem_East_2001/2014	East Java Province
Center for Water Resources Research and Development, Ministry of Public Works, Indonesia	East Java Province	GAZ	GAZ:00010154	atmosphere	ENVO	ENVO:01000267	-7.703711	degree	UO	UO:0000185	112.209472	degree	UO	UO:0000185	Station data	Badas	1990/2014	Badas_East_1990/2014	East Java Province
Center for Water Resources Research and Development, Ministry of Public Works, Indonesia	Central Java Province	GAZ	GAZ:00005177	atmosphere	ENVO	ENVO:01000267	-7.872222	degree	UO	UO:0000185	111.348056	degree	UO	UO:0000185	Station data	Badegan	2003/2014	Badegan_Central_2003/2014	Central Java Province
Center for Water Resources Research and Development, Ministry of Public Works, Indonesia	East Java Province	GAZ	GAZ:00010154	atmosphere	ENVO	ENVO:01000267	-7.6325	degree	UO	UO:0000185	112.728889	degree	UO	UO:0000185	Station data	Badong	1986/2014	Badong_East_1986/2014	East Java Province
Center for Water Resources Research and Development, Ministry of Public Works, Indonesia	Central Java Province	GAZ	GAZ:00005177	atmosphere	ENVO	ENVO:01000267	-7.407222	degree	UO	UO:0000185	110.218056	degree	UO	UO:0000185	Station data	Badran	1991/2014	Badran_Central_1991/2014	Central Java Province
Center for Water Resources Research and Development, Ministry of Public Works, Indonesia	East Java Province	GAZ	GAZ:00010154	atmosphere	ENVO	ENVO:01000267	-7.844722	degree	UO	UO:0000185	113.522222	degree	UO	UO:0000185	Station data	Bago	1990/2014	Bago_East_1990/2014	East Java Province
Center for Water Resources Research and Development, Ministry of Public Works, Indonesia	East Java Province	GAZ	GAZ:00010154	atmosphere	ENVO	ENVO:01000267	-8.046111	degree	UO	UO:0000185	111.714722	degree	UO	UO:0000185	Station data	Bagong	1990/2014	Bagong_East_1990/2014	East Java Province
Center for Water Resources Research and Development, Ministry of Public Works, Indonesia	East Java Province	GAZ	GAZ:00010154	atmosphere	ENVO	ENVO:01000267	-7.425	degree	UO	UO:0000185	112.525278	degree	UO	UO:0000185	Station data	Bakalan	1986/2014	Bakalan_East_1986/2014	East Java Province
Center for Water Resources Research and Development, Ministry of Public Works, Indonesia	Central Java Province	GAZ	GAZ:00005177	atmosphere	ENVO	ENVO:01000267	-7.611028	degree	UO	UO:0000185	110.783944	degree	UO	UO:0000185	Station data	Baki	1991/2014	Baki_Central_1991/2014	Central Java Province
Center for Water Resources Research and Development, Ministry of Public Works, Indonesia	East Java Province	GAZ	GAZ:00010154	atmosphere	ENVO	ENVO:01000267	-7.889806	degree	UO	UO:0000185	112.16	degree	UO	UO:0000185	Station data	Bakung	1992/2014	Bakung_East_1992/2014	East Java Province
Center for Water Resources Research and Development, Ministry of Public Works, Indonesia	Central Java Province	GAZ	GAZ:00005177	atmosphere	ENVO	ENVO:01000267	-7.044167	degree	UO	UO:0000185	109.099167	degree	UO	UO:0000185	Station data	Balapulang	1990/2014	Balapulang_Central_1990/2014	Central Java Province
Center for Water Resources Research and Development, Ministry of Public Works, Indonesia	East Java Province	GAZ	GAZ:00010154	atmosphere	ENVO	ENVO:01000267	-7.1945	degree	UO	UO:0000185	111.954028	degree	UO	UO:0000185	Station data	Balen	1986/2014	Balen_East_1986/2014	East Java Province
Center for Water Resources Research and Development, Ministry of Public Works, Indonesia	East Java Province	GAZ	GAZ:00010154	atmosphere	ENVO	ENVO:01000267	-7.568333	degree	UO	UO:0000185	111.595278	degree	UO	UO:0000185	Station data	Balerejo	2003/2014	Balerejo_East_2003/2014	East Java Province
Center for Water Resources Research and Development, Ministry of Public Works, Indonesia	Central Java Province	GAZ	GAZ:00005177	atmosphere	ENVO	ENVO:01000267	-7.9605	degree	UO	UO:0000185	111.442694	degree	UO	UO:0000185	Station data	Balong	2003/2014	Balong_Central_2003/2014	Central Java Province
Center for Water Resources Research and Development, Ministry of Public Works, Indonesia	East Java Province	GAZ	GAZ:00010154	atmosphere	ENVO	ENVO:01000267	-8.278697	degree	UO	UO:0000185	113.553918	degree	UO	UO:0000185	Station data	Balung	2004/2014	Balung_East_2004/2014	East Java Province
Center for Water Resources Research and Development, Ministry of Public Works, Indonesia	Central Java Province	GAZ	GAZ:00005177	atmosphere	ENVO	ENVO:01000267	-6.973718	degree	UO	UO:0000185	109.965193	degree	UO	UO:0000185	Station data	Bandar	1990/2014	Bandar_Central_1990/2014	Central Java Province
Center for Water Resources Research and Development, Ministry of Public Works, Indonesia	East Java Province	GAZ	GAZ:00010154	atmosphere	ENVO	ENVO:01000267	-8.173889	degree	UO	UO:0000185	111.785556	degree	UO	UO:0000185	Station data	Bandung	1990/2014	Bandung_East_1990/2014	East Java Province
Center for Water Resources Research and Development, Ministry of Public Works, Indonesia	East Java Province	GAZ	GAZ:00010154	atmosphere	ENVO	ENVO:01000267	-7.581228	degree	UO	UO:0000185	112.813376	degree	UO	UO:0000185	Station data	Bangil	1986/2014	Bangil_East_1986/2014	East Java Province
Center for Water Resources Research and Development, Ministry of Public Works, Indonesia	East Java Province	GAZ	GAZ:00010154	atmosphere	ENVO	ENVO:01000267	-6.994722	degree	UO	UO:0000185	111.716111	degree	UO	UO:0000185	Station data	Bangilan	1986/2012	Bangilan_East_1986/2012	East Java Province
Center for Water Resources Research and Development, Ministry of Public Works, Indonesia	Central Java Province	GAZ	GAZ:00005177	atmosphere	ENVO	ENVO:01000267	-6.51336	degree	UO	UO:0000185	110.76328	degree	UO	UO:0000185	Station data	Bangsri	2001/2014	Bangsri_Central_2001/2014	Central Java Province
Center for Water Resources Research and Development, Ministry of Public Works, Indonesia	West Java Province	GAZ	GAZ:00005176	atmosphere	ENVO	ENVO:01000267	-6.57811	degree	UO	UO:0000185	106.419893	degree	UO	UO:0000185	Station data	Banjar Irigasi	2000/2014	Banjar Irigasi_West_2000/2014	West Java Province
Center for Water Resources Research and Development, Ministry of Public Works, Indonesia	East Java Province	GAZ	GAZ:00010154	atmosphere	ENVO	ENVO:01000267	-7.425556	degree	UO	UO:0000185	112.725	degree	UO	UO:0000185	Station data	Banjar Kemantren	1986/2014	Banjar Kemantren_East_1986/2014	East Java Province
Center for Water Resources Research and Development, Ministry of Public Works, Indonesia	Central Java Province	GAZ	GAZ:00005177	atmosphere	ENVO	ENVO:01000267	-7.3674	degree	UO	UO:0000185	109.073	degree	UO	UO:0000185	Station data	Banjaranyar	1986/2013	Banjaranyar_Central_1986/2013	Central Java Province
Center for Water Resources Research and Development, Ministry of Public Works, Indonesia	Central Java Province	GAZ	GAZ:00005177	atmosphere	ENVO	ENVO:01000267	-6.924167	degree	UO	UO:0000185	109.413611	degree	UO	UO:0000185	Station data	Banjardowo	1990/2014	Banjardowo_Central_1990/2014	Central Java Province
Center for Water Resources Research and Development, Ministry of Public Works, Indonesia	Central Java Province	GAZ	GAZ:00005177	atmosphere	ENVO	ENVO:01000267	-7.392334	degree	UO	UO:0000185	109.701606	degree	UO	UO:0000185	Station data	Banjarnegara	1985/2014	Banjarnegara_Central_1985/2014	Central Java Province
Center for Water Resources Research and Development, Ministry of Public Works, Indonesia	West Java Province	GAZ	GAZ:00005176	atmosphere	ENVO	ENVO:01000267	-6.568768	degree	UO	UO:0000185	107.120971	degree	UO	UO:0000185	Station data	Bantar huni	1997/2006	Bantar huni_West_1997/2006	West Java Province
Center for Water Resources Research and Development, Ministry of Public Works, Indonesia	Central Java Province	GAZ	GAZ:00005177	atmosphere	ENVO	ENVO:01000267	-7.220181	degree	UO	UO:0000185	108.926311	degree	UO	UO:0000185	Station data	Bantar Kawung	1990/2014	Bantar Kawung_Central_1990/2014	Central Java Province
Center for Water Resources Research and Development, Ministry of Public Works, Indonesia	East Java Province	GAZ	GAZ:00010154	atmosphere	ENVO	ENVO:01000267	-7.880863	degree	UO	UO:0000185	112.373488	degree	UO	UO:0000185	Station data	Bantur	1985/2014	Bantur_East_1985/2014	East Java Province
Center for Water Resources Research and Development, Ministry of Public Works, Indonesia	Central Java Province	GAZ	GAZ:00005177	atmosphere	ENVO	ENVO:01000267	-7.078074	degree	UO	UO:0000185	110.492425	degree	UO	UO:0000185	Station data	Banyumeneng Bd Barang	2001/2014	Banyumeneng Bd Barang_Central_2001/2014	Central Java Province
Center for Water Resources Research and Development, Ministry of Public Works, Indonesia	Central Java Province	GAZ	GAZ:00005177	atmosphere	ENVO	ENVO:01000267	-7.795556	degree	UO	UO:0000185	109.977778	degree	UO	UO:0000185	Station data	Banyuurip	1992/2014	Banyuurip_Central_1992/2014	Central Java Province
BMKG Indonesia	East Java Province	GAZ	GAZ:00010154	atmosphere	ENVO	ENVO:01000267	-8.21621	degree	UO	UO:0000185	114.362167	degree	UO	UO:0000185	Station data	Banyuwangi	1985/2014	Banyuwangi_East_1985/2014	East Java Province
Center for Water Resources Research and Development, Ministry of Public Works, Indonesia	Central Java Province	GAZ	GAZ:00005177	atmosphere	ENVO	ENVO:01000267	-6.597778	degree	UO	UO:0000185	110.679167	degree	UO	UO:0000185	Station data	Bapangan Jepara	1990/2014	Bapangan Jepara_Central_1990/2014	Central Java Province
Center for Water Resources Research and Development, Ministry of Public Works, Indonesia	East Java Province	GAZ	GAZ:00010154	atmosphere	ENVO	ENVO:01000267	-7.688861	degree	UO	UO:0000185	112.304528	degree	UO	UO:0000185	Station data	Bareng	1990/2014	Bareng_East_1990/2014	East Java Province
Center for Water Resources Research and Development, Ministry of Public Works, Indonesia	East Java Province	GAZ	GAZ:00010154	atmosphere	ENVO	ENVO:01000267	-7.600306	degree	UO	UO:0000185	112.026781	degree	UO	UO:0000185	Station data	Baron	1985/2014	Baron_East_1985/2014	East Java Province
Center for Water Resources Research and Development, Ministry of Public Works, Indonesia	West Java Province	GAZ	GAZ:00005176	atmosphere	ENVO	ENVO:01000267	-6.2	degree	UO	UO:0000185	106.133333	degree	UO	UO:0000185	Station data	Baros	1986/2008	Baros_West_1986/2008	West Java Province
Center for Water Resources Research and Development, Ministry of Public Works, Indonesia	Central Java Province	GAZ	GAZ:00005177	atmosphere	ENVO	ENVO:01000267	-6.920833	degree	UO	UO:0000185	109.735278	degree	UO	UO:0000185	Station data	Batang	2004/2014	Batang_Central_2004/2014	Central Java Province
Center for Water Resources Research and Development, Ministry of Public Works, Indonesia	West Java Province	GAZ	GAZ:00005176	atmosphere	ENVO	ENVO:01000267	-6.916667	degree	UO	UO:0000185	107.483333	degree	UO	UO:0000185	Station data	Batujajar	2004/2014	Batujajar_West_2004/2014	West Java Province
Center for Water Resources Research and Development, Ministry of Public Works, Indonesia	East Java Province	GAZ	GAZ:00010154	atmosphere	ENVO	ENVO:01000267	-7.211	degree	UO	UO:0000185	112.185983	degree	UO	UO:0000185	Station data	Baureno	1990/2014	Baureno_East_1990/2014	East Java Province
Center for Water Resources Research and Development, Ministry of Public Works, Indonesia	East Java Province	GAZ	GAZ:00010154	atmosphere	ENVO	ENVO:01000267	-7.7475	degree	UO	UO:0000185	113.128056	degree	UO	UO:0000185	Station data	Bayeman	1985/2005	Bayeman_East_1985/2005	East Java Province
Center for Water Resources Research and Development, Ministry of Public Works, Indonesia	Central Java Province	GAZ	GAZ:00005177	atmosphere	ENVO	ENVO:01000267	-7.011333	degree	UO	UO:0000185	110.135806	degree	UO	UO:0000185	Station data	Bd Juwero Klimatologi	2004/2014	Bd Juwero Klimatologi_Central_2004/2014	Central Java Province
Center for Water Resources Research and Development, Ministry of Public Works, Indonesia	Central Java Province	GAZ	GAZ:00005177	atmosphere	ENVO	ENVO:01000267	-7.187778	degree	UO	UO:0000185	109.331944	degree	UO	UO:0000185	Station data	Belik	1985/2013	Belik_Central_1985/2013	Central Java Province
Center for Water Resources Research and Development, Ministry of Public Works, Indonesia	East Java Province	GAZ	GAZ:00010154	atmosphere	ENVO	ENVO:01000267	-7.938333	degree	UO	UO:0000185	111.715278	degree	UO	UO:0000185	Station data	Bendo	1985/1999	Bendo_East_1985/1999	East Java Province
Center for Water Resources Research and Development, Ministry of Public Works, Indonesia	East Java Province	GAZ	GAZ:00010154	atmosphere	ENVO	ENVO:01000267	-8.206667	degree	UO	UO:0000185	113.123333	degree	UO	UO:0000185	Station data	Bendo	2003/2014	Bendo_East_2003/2014	East Java Province
Center for Water Resources Research and Development, Ministry of Public Works, Indonesia	East Java Province	GAZ	GAZ:00010154	atmosphere	ENVO	ENVO:01000267	-7.984826	degree	UO	UO:0000185	111.736647	degree	UO	UO:0000185	Station data	Bendungan	1990/2014	Bendungan_East_1990/2014	East Java Province
Center for Water Resources Research and Development, Ministry of Public Works, Indonesia	Central Java Province	GAZ	GAZ:00005177	atmosphere	ENVO	ENVO:01000267	-7.666111	degree	UO	UO:0000185	110.055	degree	UO	UO:0000185	Station data	Bener	2003/2014	Bener_Central_2003/2014	Central Java Province
Center for Water Resources Research and Development, Ministry of Public Works, Indonesia	East Java Province	GAZ	GAZ:00010154	atmosphere	ENVO	ENVO:01000267	-7.260017	degree	UO	UO:0000185	112.508433	degree	UO	UO:0000185	Station data	Benjeng	2000/2014	Benjeng_East_2000/2014	East Java Province
Center for Water Resources Research and Development, Ministry of Public Works, Indonesia	West Java Province	GAZ	GAZ:00005176	atmosphere	ENVO	ENVO:01000267	-6.034311	degree	UO	UO:0000185	106.638628	degree	UO	UO:0000185	Station data	Berung	1986/2014	Berung_West_1986/2014	West Java Province
Center for Water Resources Research and Development, Ministry of Public Works, Indonesia	East Java Province	GAZ	GAZ:00010154	atmosphere	ENVO	ENVO:01000267	-7.862733	degree	UO	UO:0000185	111.857339	degree	UO	UO:0000185	Station data	Besuki	1990/2014	Besuki_East_1990/2014	East Java Province
Center for Water Resources Research and Development, Ministry of Public Works, Indonesia	East Java Province	GAZ	GAZ:00010154	atmosphere	ENVO	ENVO:01000267	-8.129722	degree	UO	UO:0000185	113.699722	degree	UO	UO:0000185	Station data	Bintoro	2003/2014	Bintoro_East_2003/2014	East Java Province
Center for Water Resources Research and Development, Ministry of Public Works, Indonesia	East Java Province	GAZ	GAZ:00010154	atmosphere	ENVO	ENVO:01000267	-8.493611	degree	UO	UO:0000185	114.133056	degree	UO	UO:0000185	Station data	Birowo	1986/2014	Birowo_East_1986/2014	East Java Province
Center for Water Resources Research and Development, Ministry of Public Works, Indonesia	Central Java Province	GAZ	GAZ:00005177	atmosphere	ENVO	ENVO:01000267	-7.06867	degree	UO	UO:0000185	109.838675	degree	UO	UO:0000185	Station data	Blado	1991/2014	Blado_Central_1991/2014	Central Java Province
Center for Water Resources Research and Development, Ministry of Public Works, Indonesia	East Java Province	GAZ	GAZ:00010154	atmosphere	ENVO	ENVO:01000267	-7.771456	degree	UO	UO:0000185	111.583864	degree	UO	UO:0000185	Station data	Blimbing	1990/2014	Blimbing_East_1990/2014	East Java Province
Center for Water Resources Research and Development, Ministry of Public Works, Indonesia	East Java Province	GAZ	GAZ:00010154	atmosphere	ENVO	ENVO:01000267	-8.152528	degree	UO	UO:0000185	113.376417	degree	UO	UO:0000185	Station data	Blimbing	1986/2014	Blimbing_East_1986/2014	East Java Province
Center for Water Resources Research and Development, Ministry of Public Works, Indonesia	East Java Province	GAZ	GAZ:00010154	atmosphere	ENVO	ENVO:01000267	-7.454883	degree	UO	UO:0000185	112.45755	degree	UO	UO:0000185	Station data	Bluluk	1991/2014	Bluluk_East_1991/2014	East Java Province
Center for Water Resources Research and Development, Ministry of Public Works, Indonesia	East Java Province	GAZ	GAZ:00010154	atmosphere	ENVO	ENVO:01000267	-7.833611	degree	UO	UO:0000185	113.922222	degree	UO	UO:0000185	Station data	Bluncong	1992/2014	Bluncong_East_1992/2014	East Java Province
Center for Water Resources Research and Development, Ministry of Public Works, Indonesia	West Java Province	GAZ	GAZ:00005176	atmosphere	ENVO	ENVO:01000267	-6.155448	degree	UO	UO:0000185	106.841779	degree	UO	UO:0000185	Station data	BMG	1990/2014	BMG_West_1990/2014	West Java Province
Center for Water Resources Research and Development, Ministry of Public Works, Indonesia	East Java Province	GAZ	GAZ:00010154	atmosphere	ENVO	ENVO:01000267	-8.085556	degree	UO	UO:0000185	113.151111	degree	UO	UO:0000185	Station data	Bodang	1986/2014	Bodang_East_1986/2014	East Java Province
Center for Water Resources Research and Development, Ministry of Public Works, Indonesia	East Java Province	GAZ	GAZ:00010154	atmosphere	ENVO	ENVO:01000267	-7.725325	degree	UO	UO:0000185	112.1409	degree	UO	UO:0000185	Station data	Bogo Kidul	2003/2014	Bogo Kidul_East_2003/2014	East Java Province
Center for Water Resources Research and Development, Ministry of Public Works, Indonesia	Central Java Province	GAZ	GAZ:00005177	atmosphere	ENVO	ENVO:01000267	-7.096232	degree	UO	UO:0000185	110.284874	degree	UO	UO:0000185	Station data	Boja 37	2003/2014	Boja 37 _Central_2003/2014	Central Java Province
Center for Water Resources Research and Development, Ministry of Public Works, Indonesia	East Java Province	GAZ	GAZ:00010154	atmosphere	ENVO	ENVO:01000267	-7.139217	degree	UO	UO:0000185	111.913933	degree	UO	UO:0000185	Station data	Bojonegoro	2004/2014	Bojonegoro_East_2004/2014	East Java Province
Center for Water Resources Research and Development, Ministry of Public Works, Indonesia	Central Java Province	GAZ	GAZ:00005177	atmosphere	ENVO	ENVO:01000267	-6.887744	degree	UO	UO:0000185	109.293566	degree	UO	UO:0000185	Station data	Bojong	1990/2014	Bojong_Central_1990/2014	Central Java Province
Center for Water Resources Research and Development, Ministry of Public Works, Indonesia	West Java Province	GAZ	GAZ:00005176	atmosphere	ENVO	ENVO:01000267	-6.583333	degree	UO	UO:0000185	106.166667	degree	UO	UO:0000185	Station data	Bojong Manik	1990/2014	Bojong Manik_West_1990/2014	West Java Province
Center for Water Resources Research and Development, Ministry of Public Works, Indonesia	West Java Province	GAZ	GAZ:00005176	atmosphere	ENVO	ENVO:01000267	-7.534298	degree	UO	UO:0000185	107.956654	degree	UO	UO:0000185	Station data	Bojonggambir	1986/2014	Bojonggambir_West_1986/2014	West Java Province
Center for Water Resources Research and Development, Ministry of Public Works, Indonesia	West Java Province	GAZ	GAZ:00005176	atmosphere	ENVO	ENVO:01000267	-6.822152	degree	UO	UO:0000185	107.141011	degree	UO	UO:0000185	Station data	Bojongwetan	1986/2012	Bojongwetan_West_1986/2012	West Java Province
Center for Water Resources Research and Development, Ministry of Public Works, Indonesia	East Java Province	GAZ	GAZ:00010154	atmosphere	ENVO	ENVO:01000267	-8.060278	degree	UO	UO:0000185	111.859167	degree	UO	UO:0000185	Station data	Bolorejo	2001/2014	Bolorejo_East_2001/2014	East Java Province
Center for Water Resources Research and Development, Ministry of Public Works, Indonesia	East Java Province	GAZ	GAZ:00010154	atmosphere	ENVO	ENVO:01000267	-7.845833	degree	UO	UO:0000185	111.565556	degree	UO	UO:0000185	Station data	Bolu	2000/2014	Bolu_East_2000/2014	East Java Province
Center for Water Resources Research and Development, Ministry of Public Works, Indonesia	Central Java Province	GAZ	GAZ:00005177	atmosphere	ENVO	ENVO:01000267	-7.635278	degree	UO	UO:0000185	110.204444	degree	UO	UO:0000185	Station data	Borobudur	1986/2014	Borobudur_Central_1986/2014	Central Java Province
Center for Water Resources Research and Development, Ministry of Public Works, Indonesia	East Java Province	GAZ	GAZ:00010154	atmosphere	ENVO	ENVO:01000267	-7.49	degree	UO	UO:0000185	112.696667	degree	UO	UO:0000185	Station data	Botokan	1986/2013	Botokan_East_1986/2013	East Java Province
Center for Water Resources Research and Development, Ministry of Public Works, Indonesia	East Java Province	GAZ	GAZ:00010154	atmosphere	ENVO	ENVO:01000267	-8.119444	degree	UO	UO:0000185	111.9125	degree	UO	UO:0000185	Station data	Boyolangu	1990/2014	Boyolangu_East_1990/2014	East Java Province
Center for Water Resources Research and Development, Ministry of Public Works, Indonesia	Central Java Province	GAZ	GAZ:00005177	atmosphere	ENVO	ENVO:01000267	-6.963546	degree	UO	UO:0000185	109.630146	degree	UO	UO:0000185	Station data	BPKL I Surabayan	1985/2014	BPKL I Surabayan_Central_1985/2014	Central Java Province
Center for Water Resources Research and Development, Ministry of Public Works, Indonesia	Central Java Province	GAZ	GAZ:00005177	atmosphere	ENVO	ENVO:01000267	-7.57475	degree	UO	UO:0000185	110.8855	degree	UO	UO:0000185	Station data	BPSDA B Solo	1997/2006	BPSDA B Solo_Central_1997/2006	Central Java Province
Center for Water Resources Research and Development, Ministry of Public Works, Indonesia	East Java Province	GAZ	GAZ:00010154	atmosphere	ENVO	ENVO:01000267	-7.848896	degree	UO	UO:0000185	112.142983	degree	UO	UO:0000185	Station data	Brenggolo	1990/2014	Brenggolo_East_1990/2014	East Java Province
Center for Water Resources Research and Development, Ministry of Public Works, Indonesia	East Java Province	GAZ	GAZ:00010154	atmosphere	ENVO	ENVO:01000267	-6.871133	degree	UO	UO:0000185	112.28775	degree	UO	UO:0000185	Station data	Brondong	1985/2014	Brondong_East_1985/2014	East Java Province
Center for Water Resources Research and Development, Ministry of Public Works, Indonesia	Central Java Province	GAZ	GAZ:00005177	atmosphere	ENVO	ENVO:01000267	-7.608611	degree	UO	UO:0000185	109.925833	degree	UO	UO:0000185	Station data	Bruno	2001/2014	Bruno_Central_2001/2014	Central Java Province
Center for Water Resources Research and Development, Ministry of Public Works, Indonesia	West Java Province	GAZ	GAZ:00005176	atmosphere	ENVO	ENVO:01000267	-6.966667	degree	UO	UO:0000185	107.983333	degree	UO	UO:0000185	Station data	Bugel	1992/2014	Bugel_West_1992/2014	West Java Province
Center for Water Resources Research and Development, Ministry of Public Works, Indonesia	West Java Province	GAZ	GAZ:00005176	atmosphere	ENVO	ENVO:01000267	-7.533333	degree	UO	UO:0000185	107.833333	degree	UO	UO:0000185	Station data	Bugis	1997/2006	Bugis_West_1997/2006	West Java Province
Center for Water Resources Research and Development, Ministry of Public Works, Indonesia	Central Java Province	GAZ	GAZ:00005177	atmosphere	ENVO	ENVO:01000267	-7.419992	degree	UO	UO:0000185	109.433181	degree	UO	UO:0000185	Station data	Bukateja	1985/2007	Bukateja_Central_1985/2007	Central Java Province
Center for Water Resources Research and Development, Ministry of Public Works, Indonesia	Central Java Province	GAZ	GAZ:00005177	atmosphere	ENVO	ENVO:01000267	-6.815556	degree	UO	UO:0000185	111.435556	degree	UO	UO:0000185	Station data	Bulu	2001/2014	Bulu_Central_2001/2014	Central Java Province
Center for Water Resources Research and Development, Ministry of Public Works, Indonesia	East Java Province	GAZ	GAZ:00010154	atmosphere	ENVO	ENVO:01000267	-8.077427	degree	UO	UO:0000185	112.656855	degree	UO	UO:0000185	Station data	Bululawang	1990/2014	Bululawang_East_1990/2014	East Java Province
Center for Water Resources Research and Development, Ministry of Public Works, Indonesia	Central Java Province	GAZ	GAZ:00005177	atmosphere	ENVO	ENVO:01000267	-7.247222	degree	UO	UO:0000185	109.008889	degree	UO	UO:0000185	Station data	Bumiayu	1990/2014	Bumiayu_Central_1990/2014	Central Java Province
Center for Water Resources Research and Development, Ministry of Public Works, Indonesia	Central Java Province	GAZ	GAZ:00005177	atmosphere	ENVO	ENVO:01000267	-7.166667	degree	UO	UO:0000185	109.128056	degree	UO	UO:0000185	Station data	Bumijawa	1990/2014	Bumijawa_Central_1990/2014	Central Java Province
Center for Water Resources Research and Development, Ministry of Public Works, Indonesia	West Java Province	GAZ	GAZ:00005176	atmosphere	ENVO	ENVO:01000267	-6.203311	degree	UO	UO:0000185	106.554884	degree	UO	UO:0000185	Station data	Bunder	1985/1999	Bunder_West_1985/1999	West Java Province
Center for Water Resources Research and Development, Ministry of Public Works, Indonesia	East Java Province	GAZ	GAZ:00010154	atmosphere	ENVO	ENVO:01000267	-7.141111	degree	UO	UO:0000185	112.606111	degree	UO	UO:0000185	Station data	Bunder Gresik	1986/2014	Bunder Gresik_East_1986/2014	East Java Province
Center for Water Resources Research and Development, Ministry of Public Works, Indonesia	East Java Province	GAZ	GAZ:00010154	atmosphere	ENVO	ENVO:01000267	-7.760833	degree	UO	UO:0000185	113.810278	degree	UO	UO:0000185	Station data	Bungatan	2004/2014	Bungatan_East_2004/2014	East Java Province
Center for Water Resources Research and Development, Ministry of Public Works, Indonesia	Central Java Province	GAZ	GAZ:00005177	atmosphere	ENVO	ENVO:01000267	-6.76046	degree	UO	UO:0000185	110.640826	degree	UO	UO:0000185	Station data	Bungo	2001/2014	Bungo_Central_2001/2014	Central Java Province
Center for Water Resources Research and Development, Ministry of Public Works, Indonesia	West Java Province	GAZ	GAZ:00005176	atmosphere	ENVO	ENVO:01000267	-6.242994	degree	UO	UO:0000185	106.123644	degree	UO	UO:0000185	Station data	Cadasari	2000/2014	Cadasari_West_2000/2014	West Java Province
Center for Water Resources Research and Development, Ministry of Public Works, Indonesia	East Java Province	GAZ	GAZ:00010154	atmosphere	ENVO	ENVO:01000267	-7.591528	degree	UO	UO:0000185	112.427611	degree	UO	UO:0000185	Station data	Cakarayam	1986/2014	Cakarayam_East_1986/2014	East Java Province
Center for Water Resources Research and Development, Ministry of Public Works, Indonesia	East Java Province	GAZ	GAZ:00010154	atmosphere	ENVO	ENVO:01000267	-8.165833	degree	UO	UO:0000185	111.849167	degree	UO	UO:0000185	Station data	Campurdarat	1993/2014	Campurdarat_East_1993/2014	East Java Province
Center for Water Resources Research and Development, Ministry of Public Works, Indonesia	East Java Province	GAZ	GAZ:00010154	atmosphere	ENVO	ENVO:01000267	-8.185694	degree	UO	UO:0000185	113.073472	degree	UO	UO:0000185	Station data	Candipuro	2004/2014	Candipuro_East_2004/2014	East Java Province
Center for Water Resources Research and Development, Ministry of Public Works, Indonesia	Central Java Province	GAZ	GAZ:00005177	atmosphere	ENVO	ENVO:01000267	-7.195278	degree	UO	UO:0000185	110.071111	degree	UO	UO:0000185	Station data	Candiroto	1998/2014	Candiroto_Central_1998/2014	Central Java Province
Center for Water Resources Research and Development, Ministry of Public Works, Indonesia	West Java Province	GAZ	GAZ:00005176	atmosphere	ENVO	ENVO:01000267	-6.733333	degree	UO	UO:0000185	108.566667	degree	UO	UO:0000185	Station data	Cangkol	1985/1999	Cangkol_West_1985/1999	West Java Province
Center for Water Resources Research and Development, Ministry of Public Works, Indonesia	West Java Province	GAZ	GAZ:00005176	atmosphere	ENVO	ENVO:01000267	-6.683333	degree	UO	UO:0000185	108.516667	degree	UO	UO:0000185	Station data	Cangkring	1986/1999	Cangkring_West_1986/1999	West Java Province
Center for Water Resources Research and Development, Ministry of Public Works, Indonesia	West Java Province	GAZ	GAZ:00005176	atmosphere	ENVO	ENVO:01000267	-6.883333	degree	UO	UO:0000185	108.7	degree	UO	UO:0000185	Station data	Cangkuang	1985/1998	Cangkuang_West_1985/1998	West Java Province
Center for Water Resources Research and Development, Ministry of Public Works, Indonesia	East Java Province	GAZ	GAZ:00010154	atmosphere	ENVO	ENVO:01000267	-7.564444	degree	UO	UO:0000185	111.653611	degree	UO	UO:0000185	Station data	Caruban	2003/2014	Caruban_East_2003/2014	East Java Province
Center for Water Resources Research and Development, Ministry of Public Works, Indonesia	East Java Province	GAZ	GAZ:00010154	atmosphere	ENVO	ENVO:01000267	-7.376167	degree	UO	UO:0000185	112.181967	degree	UO	UO:0000185	Station data	Cawak	1986/2014	Cawak_East_1986/2014	East Java Province
Center for Water Resources Research and Development, Ministry of Public Works, Indonesia	West Java Province	GAZ	GAZ:00005176	atmosphere	ENVO	ENVO:01000267	-6.3	degree	UO	UO:0000185	105.983333	degree	UO	UO:0000185	Station data	Cawang	2004/2014	Cawang_West_2004/2014	West Java Province
Center for Water Resources Research and Development, Ministry of Public Works, Indonesia	Central Java Province	GAZ	GAZ:00005177	atmosphere	ENVO	ENVO:01000267	-6.736944	degree	UO	UO:0000185	110.864444	degree	UO	UO:0000185	Station data	Cendono Dawe	2001/2014	Cendono Dawe_Central_2001/2014	Central Java Province
BMKG Indonesia	West Java Province	GAZ	GAZ:00005176	atmosphere	ENVO	ENVO:01000267	-6.124796	degree	UO	UO:0000185	106.659096	degree	UO	UO:0000185	Station data	Cengkareng	1985/2014	Cengkareng_West_1985/2014	West Java Province
Center for Water Resources Research and Development, Ministry of Public Works, Indonesia	East Java Province	GAZ	GAZ:00010154	atmosphere	ENVO	ENVO:01000267	-7.216903	degree	UO	UO:0000185	112.555767	degree	UO	UO:0000185	Station data	Cerme	1986/2014	Cerme_East_1986/2014	East Java Province
Center for Water Resources Research and Development, Ministry of Public Works, Indonesia	East Java Province	GAZ	GAZ:00010154	atmosphere	ENVO	ENVO:01000267	-7.834722	degree	UO	UO:0000185	114.063056	degree	UO	UO:0000185	Station data	Cermee	2004/2014	Cermee_East_2004/2014	East Java Province
Center for Water Resources Research and Development, Ministry of Public Works, Indonesia	East Java Province	GAZ	GAZ:00010154	atmosphere	ENVO	ENVO:01000267	-7.595556	degree	UO	UO:0000185	112.234722	degree	UO	UO:0000185	Station data	Ceweng	1990/2014	Ceweng_East_1990/2014	East Java Province
Center for Water Resources Research and Development, Ministry of Public Works, Indonesia	West Java Province	GAZ	GAZ:00005176	atmosphere	ENVO	ENVO:01000267	-7.328918	degree	UO	UO:0000185	108.340115	degree	UO	UO:0000185	Station data	Ciamis Kota	1989/2014	Ciamis Kota_West_1989/2014	West Java Province
Center for Water Resources Research and Development, Ministry of Public Works, Indonesia	West Java Province	GAZ	GAZ:00005176	atmosphere	ENVO	ENVO:01000267	-6.393669	degree	UO	UO:0000185	106.686074	degree	UO	UO:0000185	Station data	Cibandung	1997/2006	Cibandung_West_1997/2006	West Java Province
Center for Water Resources Research and Development, Ministry of Public Works, Indonesia	West Java Province	GAZ	GAZ:00005176	atmosphere	ENVO	ENVO:01000267	-7.529495	degree	UO	UO:0000185	108.611645	degree	UO	UO:0000185	Station data	Cibatukurung	2002/2014	Cibatukurung_West_2002/2014	West Java Province
Center for Water Resources Research and Development, Ministry of Public Works, Indonesia	Central Java Province	GAZ	GAZ:00005177	atmosphere	ENVO	ENVO:01000267	-6.98047	degree	UO	UO:0000185	108.778004	degree	UO	UO:0000185	Station data	Cibendung	1990/2014	Cibendung_Central_1990/2014	Central Java Province
Center for Water Resources Research and Development, Ministry of Public Works, Indonesia	West Java Province	GAZ	GAZ:00005176	atmosphere	ENVO	ENVO:01000267	-7.2	degree	UO	UO:0000185	107.666667	degree	UO	UO:0000185	Station data	Cibeureum	1986/2014	Cibeureum_West_1986/2014	West Java Province
Center for Water Resources Research and Development, Ministry of Public Works, Indonesia	West Java Province	GAZ	GAZ:00005176	atmosphere	ENVO	ENVO:01000267	-6.474818	degree	UO	UO:0000185	106.851983	degree	UO	UO:0000185	Station data	Cibinong	2002/2014	Cibinong_West_2002/2014	West Java Province
Center for Water Resources Research and Development, Ministry of Public Works, Indonesia	West Java Province	GAZ	GAZ:00005176	atmosphere	ENVO	ENVO:01000267	-6.18	degree	UO	UO:0000185	107.07	degree	UO	UO:0000185	Station data	Cibitung	1997/2006	Cibitung_West_1997/2006	West Java Province
Center for Water Resources Research and Development, Ministry of Public Works, Indonesia	West Java Province	GAZ	GAZ:00005176	atmosphere	ENVO	ENVO:01000267	-6.75	degree	UO	UO:0000185	107.016667	degree	UO	UO:0000185	Station data	Cibodas	1996/2006	Cibodas_West_1996/2006	West Java Province
Center for Water Resources Research and Development, Ministry of Public Works, Indonesia	West Java Province	GAZ	GAZ:00005176	atmosphere	ENVO	ENVO:01000267	-6.59203	degree	UO	UO:0000185	106.223703	degree	UO	UO:0000185	Station data	Ciboleger	2000/2014	Ciboleger_West_2000/2014	West Java Province
Center for Water Resources Research and Development, Ministry of Public Works, Indonesia	West Java Province	GAZ	GAZ:00005176	atmosphere	ENVO	ENVO:01000267	-6.866667	degree	UO	UO:0000185	106.933333	degree	UO	UO:0000185	Station data	Cibunar	1987/2001	Cibunar_West_1987/2001	West Java Province
Center for Water Resources Research and Development, Ministry of Public Works, Indonesia	West Java Province	GAZ	GAZ:00005176	atmosphere	ENVO	ENVO:01000267	-6.983333	degree	UO	UO:0000185	107.833333	degree	UO	UO:0000185	Station data	Cicalengka	2002/2014	Cicalengka_West_2002/2014	West Java Province
Center for Water Resources Research and Development, Ministry of Public Works, Indonesia	West Java Province	GAZ	GAZ:00005176	atmosphere	ENVO	ENVO:01000267	-6.972319	degree	UO	UO:0000185	106.734132	degree	UO	UO:0000185	Station data	Cicatih	1993/2014	Cicatih_West_1993/2014	West Java Province
Center for Water Resources Research and Development, Ministry of Public Works, Indonesia	West Java Province	GAZ	GAZ:00005176	atmosphere	ENVO	ENVO:01000267	-6.55	degree	UO	UO:0000185	106.53	degree	UO	UO:0000185	Station data	Cigede	2004/2014	Cigede_West_2004/2014	West Java Province
Center for Water Resources Research and Development, Ministry of Public Works, Indonesia	West Java Province	GAZ	GAZ:00005176	atmosphere	ENVO	ENVO:01000267	-6.498904	degree	UO	UO:0000185	105.966289	degree	UO	UO:0000185	Station data	Ciherang	1997/2014	Ciherang_West_1997/2014	West Java Province
Center for Water Resources Research and Development, Ministry of Public Works, Indonesia	West Java Province	GAZ	GAZ:00005176	atmosphere	ENVO	ENVO:01000267	-6.584012	degree	UO	UO:0000185	106.715572	degree	UO	UO:0000185	Station data	Cihideung Udik	1988/2014	Cihideung Udik_West_1988/2014	West Java Province
Center for Water Resources Research and Development, Ministry of Public Works, Indonesia	West Java Province	GAZ	GAZ:00005176	atmosphere	ENVO	ENVO:01000267	-6.596153	degree	UO	UO:0000185	106.041233	degree	UO	UO:0000185	Station data	Cijampang	2002/2014	Cijampang_West_2002/2014	West Java Province
Center for Water Resources Research and Development, Ministry of Public Works, Indonesia	West Java Province	GAZ	GAZ:00005176	atmosphere	ENVO	ENVO:01000267	-6.37	degree	UO	UO:0000185	107.53	degree	UO	UO:0000185	Station data	Cikalong	1997/2014	Cikalong_West_1997/2014	West Java Province
Center for Water Resources Research and Development, Ministry of Public Works, Indonesia	West Java Province	GAZ	GAZ:00005176	atmosphere	ENVO	ENVO:01000267	-7.088167	degree	UO	UO:0000185	107.90587	degree	UO	UO:0000185	Station data	Cikembulan	2002/2014	Cikembulan_West_2002/2014	West Java Province
Center for Water Resources Research and Development, Ministry of Public Works, Indonesia	West Java Province	GAZ	GAZ:00005176	atmosphere	ENVO	ENVO:01000267	-6.9	degree	UO	UO:0000185	108.75	degree	UO	UO:0000185	Station data	Ciledug	1989/2003	Ciledug_West_1989/2003	West Java Province
Center for Water Resources Research and Development, Ministry of Public Works, Indonesia	West Java Province	GAZ	GAZ:00005176	atmosphere	ENVO	ENVO:01000267	-6.635976	degree	UO	UO:0000185	106.920552	degree	UO	UO:0000185	Station data	Cilemer	2000/2012	Cilemer_West_2000/2012	West Java Province
Center for Water Resources Research and Development, Ministry of Public Works, Indonesia	West Java Province	GAZ	GAZ:00005176	atmosphere	ENVO	ENVO:01000267	-6.2	degree	UO	UO:0000185	107.6	degree	UO	UO:0000185	Station data	Cileunca	2003/2014	Cileunca_West_2003/2014	West Java Province
Center for Water Resources Research and Development, Ministry of Public Works, Indonesia	Central Java Province	GAZ	GAZ:00005177	atmosphere	ENVO	ENVO:01000267	-7.40904	degree	UO	UO:0000185	109.15083	degree	UO	UO:0000185	Station data	Cilongok	1986/2008	Cilongok_Central_1986/2008	Central Java Province
Center for Water Resources Research and Development, Ministry of Public Works, Indonesia	West Java Province	GAZ	GAZ:00005176	atmosphere	ENVO	ENVO:01000267	-6.82738	degree	UO	UO:0000185	106.200043	degree	UO	UO:0000185	Station data	Cimandiri	2002/2014	Cimandiri_West_2002/2014	West Java Province
Center for Water Resources Research and Development, Ministry of Public Works, Indonesia	Central Java Province	GAZ	GAZ:00005177	atmosphere	ENVO	ENVO:01000267	-7.297778	degree	UO	UO:0000185	108.762778	degree	UO	UO:0000185	Station data	Cimanggu	1986/2006	Cimanggu_Central_1986/2006	Central Java Province
Center for Water Resources Research and Development, Ministry of Public Works, Indonesia	West Java Province	GAZ	GAZ:00005176	atmosphere	ENVO	ENVO:01000267	-6.416667	degree	UO	UO:0000185	106.233333	degree	UO	UO:0000185	Station data	Cimarga	2000/2014	Cimarga_West_2000/2014	West Java Province
Center for Water Resources Research and Development, Ministry of Public Works, Indonesia	West Java Province	GAZ	GAZ:00005176	atmosphere	ENVO	ENVO:01000267	-6.409776	degree	UO	UO:0000185	106.173858	degree	UO	UO:0000185	Station data	Cimulu	2004/2014	Cimulu_West_2004/2014	West Java Province
Center for Water Resources Research and Development, Ministry of Public Works, Indonesia	West Java Province	GAZ	GAZ:00005176	atmosphere	ENVO	ENVO:01000267	-6.7	degree	UO	UO:0000185	106.1	degree	UO	UO:0000185	Station data	Cinangka	1991/2014	Cinangka_West_1991/2014	West Java Province
Center for Water Resources Research and Development, Ministry of Public Works, Indonesia	West Java Province	GAZ	GAZ:00005176	atmosphere	ENVO	ENVO:01000267	-6.57	degree	UO	UO:0000185	107.7	degree	UO	UO:0000185	Station data	Cinangling	1997/2006	Cinangling_West_1997/2006	West Java Province
Center for Water Resources Research and Development, Ministry of Public Works, Indonesia	West Java Province	GAZ	GAZ:00005176	atmosphere	ENVO	ENVO:01000267	-7.75	degree	UO	UO:0000185	108.016667	degree	UO	UO:0000185	Station data	Cipaku	2001/2014	Cipaku_West_2001/2014	West Java Province
Center for Water Resources Research and Development, Ministry of Public Works, Indonesia	West Java Province	GAZ	GAZ:00005176	atmosphere	ENVO	ENVO:01000267	-6.55	degree	UO	UO:0000185	106.4	degree	UO	UO:0000185	Station data	Cipanas	2001/2013	Cipanas_West_2001/2013	West Java Province
	West Java Province	GAZ	GAZ:00005176	atmosphere	ENVO	ENVO:01000267	-6.7	degree	UO	UO:0000185	107.016667	degree	UO	UO:0000185	Station data	Cipancuh	1997/2006	Cipancuh_West_1997/2006	West Java Province
Center for Water Resources Research and Development, Ministry of Public Works, Indonesia	West Java Province	GAZ	GAZ:00005176	atmosphere	ENVO	ENVO:01000267	-7.166667	degree	UO	UO:0000185	107.1	degree	UO	UO:0000185	Station data	Ciparay	1985/2000	Ciparay_West_1985/2000	West Java Province
Center for Water Resources Research and Development, Ministry of Public Works, Indonesia	West Java Province	GAZ	GAZ:00005176	atmosphere	ENVO	ENVO:01000267	-6.554114	degree	UO	UO:0000185	106.398018	degree	UO	UO:0000185	Station data	Cipayung	1985/2006	Cipayung_West_1985/2006	West Java Province
Center for Water Resources Research and Development, Ministry of Public Works, Indonesia	West Java Province	GAZ	GAZ:00005176	atmosphere	ENVO	ENVO:01000267	-6.994365	degree	UO	UO:0000185	108.088731	degree	UO	UO:0000185	Station data	Cipeusing	2002/2013	Cipeusing_West_2002/2013	West Java Province
Center for Water Resources Research and Development, Ministry of Public Works, Indonesia	West Java Province	GAZ	GAZ:00005176	atmosphere	ENVO	ENVO:01000267	-7.481111	degree	UO	UO:0000185	108.595	degree	UO	UO:0000185	Station data	Ciputrahaji	2002/2014	Ciputrahaji_West_2002/2014	West Java Province
Center for Water Resources Research and Development, Ministry of Public Works, Indonesia	West Java Province	GAZ	GAZ:00005176	atmosphere	ENVO	ENVO:01000267	-6.725357	degree	UO	UO:0000185	106.786864	degree	UO	UO:0000185	Station data	Cisalada	2002/2014	Cisalada_West_2002/2014	West Java Province
Center for Water Resources Research and Development, Ministry of Public Works, Indonesia	West Java Province	GAZ	GAZ:00005176	atmosphere	ENVO	ENVO:01000267	-6.366667	degree	UO	UO:0000185	106.283333	degree	UO	UO:0000185	Station data	Cisalak	1998/2014	Cisalak_West_1998/2014	West Java Province
Center for Water Resources Research and Development, Ministry of Public Works, Indonesia	West Java Province	GAZ	GAZ:00005176	atmosphere	ENVO	ENVO:01000267	-6.385873	degree	UO	UO:0000185	106.863676	degree	UO	UO:0000185	Station data	Cisalak pesanggrahan	1992/2005	Cisalak pesanggrahan_West_1992/2005	West Java Province
Center for Water Resources Research and Development, Ministry of Public Works, Indonesia	West Java Province	GAZ	GAZ:00005176	atmosphere	ENVO	ENVO:01000267	-6.58	degree	UO	UO:0000185	107.68	degree	UO	UO:0000185	Station data	Cisampih	1991/2014	Cisampih_West_1991/2014	West Java Province
Center for Water Resources Research and Development, Ministry of Public Works, Indonesia	West Java Province	GAZ	GAZ:00005176	atmosphere	ENVO	ENVO:01000267	-6.966667	degree	UO	UO:0000185	106.833333	degree	UO	UO:0000185	Station data	Cisampor	1987/2001	Cisampor_West_1987/2001	West Java Province
Center for Water Resources Research and Development, Ministry of Public Works, Indonesia	West Java Province	GAZ	GAZ:00005176	atmosphere	ENVO	ENVO:01000267	-6.68	degree	UO	UO:0000185	107.4	degree	UO	UO:0000185	Station data	Cisomang	2001/2014	Cisomang_West_2001/2014	West Java Province
Center for Water Resources Research and Development, Ministry of Public Works, Indonesia	West Java Province	GAZ	GAZ:00005176	atmosphere	ENVO	ENVO:01000267	-6.699914	degree	UO	UO:0000185	106.931047	degree	UO	UO:0000185	Station data	Citeko	1985/2004	Citeko_West_1985/2004	West Java Province
Center for Water Resources Research and Development, Ministry of Public Works, Indonesia	West Java Province	GAZ	GAZ:00005176	atmosphere	ENVO	ENVO:01000267	-6.540059	degree	UO	UO:0000185	105.703177	degree	UO	UO:0000185	Station data	Citeureup	2000/2014	Citeureup_West_2000/2014	West Java Province
Center for Water Resources Research and Development, Ministry of Public Works, Indonesia	Central Java Province	GAZ	GAZ:00005177	atmosphere	ENVO	ENVO:01000267	-6.520056	degree	UO	UO:0000185	110.932611	degree	UO	UO:0000185	Station data	Cluwak	2001/2014	Cluwak_Central_2001/2014	Central Java Province
Center for Water Resources Research and Development, Ministry of Public Works, Indonesia	East Java Province	GAZ	GAZ:00010154	atmosphere	ENVO	ENVO:01000267	-8.170833	degree	UO	UO:0000185	113.198611	degree	UO	UO:0000185	Station data	Curah Koboan	2004/2014	Curah Koboan_East_2004/2014	East Java Province
BMKG Indonesia	West Java Province	GAZ	GAZ:00005176	atmosphere	ENVO	ENVO:01000267	-6.235113	degree	UO	UO:0000185	106.597356	degree	UO	UO:0000185	Station data	Curug	1985/2014	Curug_West_1985/2014	West Java Province
Center for Water Resources Research and Development, Ministry of Public Works, Indonesia	West Java Province	GAZ	GAZ:00005176	atmosphere	ENVO	ENVO:01000267	-6.21091	degree	UO	UO:0000185	106.11285	degree	UO	UO:0000185	Station data	Curug agung	1997/2006	Curug agung_West_1997/2006	West Java Province
Center for Water Resources Research and Development, Ministry of Public Works, Indonesia	East Java Province	GAZ	GAZ:00010154	atmosphere	ENVO	ENVO:01000267	-7.893611	degree	UO	UO:0000185	113.683056	degree	UO	UO:0000185	Station data	D Baderan	2004/2014	D Baderan_East_2004/2014	East Java Province
Center for Water Resources Research and Development, Ministry of Public Works, Indonesia	East Java Province	GAZ	GAZ:00010154	atmosphere	ENVO	ENVO:01000267	-7.773889	degree	UO	UO:0000185	113.746111	degree	UO	UO:0000185	Station data	D Nangger	2004/2014	D Nangger_East_2004/2014	East Java Province
Center for Water Resources Research and Development, Ministry of Public Works, Indonesia	East Java Province	GAZ	GAZ:00010154	atmosphere	ENVO	ENVO:01000267	-7.777222	degree	UO	UO:0000185	112.142222	degree	UO	UO:0000185	Station data	D Sambirejo	1992/2014	D Sambirejo_East_1992/2014	East Java Province
Center for Water Resources Research and Development, Ministry of Public Works, Indonesia	East Java Province	GAZ	GAZ:00010154	atmosphere	ENVO	ENVO:01000267	-8.141611	degree	UO	UO:0000185	113.636917	degree	UO	UO:0000185	Station data	Dam Karanganom	2000/2014	Dam Karanganom_East_2000/2014	East Java Province
Center for Water Resources Research and Development, Ministry of Public Works, Indonesia	East Java Province	GAZ	GAZ:00010154	atmosphere	ENVO	ENVO:01000267	-8.168056	degree	UO	UO:0000185	113.553611	degree	UO	UO:0000185	Station data	Dam Langkap	2004/2014	Dam Langkap_East_2004/2014	East Java Province
Center for Water Resources Research and Development, Ministry of Public Works, Indonesia	East Java Province	GAZ	GAZ:00010154	atmosphere	ENVO	ENVO:01000267	-8.330833	degree	UO	UO:0000185	113.618056	degree	UO	UO:0000185	Station data	Dam Pono	2004/2014	Dam Pono_East_2004/2014	East Java Province
Center for Water Resources Research and Development, Ministry of Public Works, Indonesia	East Java Province	GAZ	GAZ:00010154	atmosphere	ENVO	ENVO:01000267	-8.189722	degree	UO	UO:0000185	113.6475	degree	UO	UO:0000185	Station data	Dam Semanggir	2004/2014	Dam Semanggir_East_2004/2014	East Java Province
Center for Water Resources Research and Development, Ministry of Public Works, Indonesia	East Java Province	GAZ	GAZ:00010154	atmosphere	ENVO	ENVO:01000267	-8.21	degree	UO	UO:0000185	112.748056	degree	UO	UO:0000185	Station data	Dampit	1990/2014	Dampit_East_1990/2014	East Java Province
Center for Water Resources Research and Development, Ministry of Public Works, Indonesia	East Java Province	GAZ	GAZ:00010154	atmosphere	ENVO	ENVO:01000267	-7.249583	degree	UO	UO:0000185	111.843056	degree	UO	UO:0000185	Station data	Dander	1986/2014	Dander_East_1986/2014	East Java Province
Center for Water Resources Research and Development, Ministry of Public Works, Indonesia	Central Java Province	GAZ	GAZ:00005177	atmosphere	ENVO	ENVO:01000267	-7.028056	degree	UO	UO:0000185	110.712778	degree	UO	UO:0000185	Station data	Dangi II	2002/2014	Dangi II_Central_2002/2014	Central Java Province
Center for Water Resources Research and Development, Ministry of Public Works, Indonesia	West Java Province	GAZ	GAZ:00005176	atmosphere	ENVO	ENVO:01000267	-6.916667	degree	UO	UO:0000185	108.066667	degree	UO	UO:0000185	Station data	Darmaraja	2002/2013	Darmaraja_West_2002/2013	West Java Province
Center for Water Resources Research and Development, Ministry of Public Works, Indonesia	West Java Province	GAZ	GAZ:00005176	atmosphere	ENVO	ENVO:01000267	-7.255441	degree	UO	UO:0000185	108.616534	degree	UO	UO:0000185	Station data	Dayeuh Luhur	1988/2014	Dayeuh Luhur_West_1988/2014	West Java Province
Center for Water Resources Research and Development, Ministry of Public Works, Indonesia	Central Java Province	GAZ	GAZ:00005177	atmosphere	ENVO	ENVO:01000267	-7.705075	degree	UO	UO:0000185	110.731306	degree	UO	UO:0000185	Station data	Demangan	1989/2014	Demangan_Central_1989/2014	Central Java Province
Center for Water Resources Research and Development, Ministry of Public Works, Indonesia	West Java Province	GAZ	GAZ:00005176	atmosphere	ENVO	ENVO:01000267	-6.4	degree	UO	UO:0000185	106.85	degree	UO	UO:0000185	Station data	Depok	1985/2014	Depok_West_1985/2014	West Java Province
Center for Water Resources Research and Development, Ministry of Public Works, Indonesia	East Java Province	GAZ	GAZ:00010154	atmosphere	ENVO	ENVO:01000267	-8.062501	degree	UO	UO:0000185	111.9075	degree	UO	UO:0000185	Station data	Dinas Pengairan	1989/2014	Dinas Pengairan_East_1989/2014	East Java Province
Center for Water Resources Research and Development, Ministry of Public Works, Indonesia	East Java Province	GAZ	GAZ:00010154	atmosphere	ENVO	ENVO:01000267	-7.663214	degree	UO	UO:0000185	112.056358	degree	UO	UO:0000185	Station data	Dingin	1994/2014	Dingin_East_1994/2014	East Java Province
Center for Water Resources Research and Development, Ministry of Public Works, Indonesia	East Java Province	GAZ	GAZ:00010154	atmosphere	ENVO	ENVO:01000267	-8.077348	degree	UO	UO:0000185	112.380663	degree	UO	UO:0000185	Station data	Doko	1990/2014	Doko_East_1990/2014	East Java Province
Center for Water Resources Research and Development, Ministry of Public Works, Indonesia	Central Java Province	GAZ	GAZ:00005177	atmosphere	ENVO	ENVO:01000267	-7.755556	degree	UO	UO:0000185	111.539444	degree	UO	UO:0000185	Station data	Dolopo	2003/2014	Dolopo_Central_2003/2014	Central Java Province
Center for Water Resources Research and Development, Ministry of Public Works, Indonesia	East Java Province	GAZ	GAZ:00010154	atmosphere	ENVO	ENVO:01000267	-8.194167	degree	UO	UO:0000185	111.5725	degree	UO	UO:0000185	Station data	Dongko	1990/2014	Dongko_East_1990/2014	East Java Province
Center for Water Resources Research and Development, Ministry of Public Works, Indonesia	Central Java Province	GAZ	GAZ:00005177	atmosphere	ENVO	ENVO:01000267	-8.09294	degree	UO	UO:0000185	111.010844	degree	UO	UO:0000185	Station data	Donorojo	2003/2014	Donorojo_Central_2003/2014	Central Java Province
Center for Water Resources Research and Development, Ministry of Public Works, Indonesia	Central Java Province	GAZ	GAZ:00005177	atmosphere	ENVO	ENVO:01000267	-7.424187	degree	UO	UO:0000185	109.412992	degree	UO	UO:0000185	Station data	DPU Purbalingga Berem	1985/2012	DPU Purbalingga Berem_Central_1985/2012	Central Java Province
BMKG Indonesia	West Java Province	GAZ	GAZ:00005176	atmosphere	ENVO	ENVO:01000267	-6.554231	degree	UO	UO:0000185	106.745154	degree	UO	UO:0000185	Station data	Dramaga	1990/2014	Dramaga_West_1990/2014	West Java Province
Center for Water Resources Research and Development, Ministry of Public Works, Indonesia	East Java Province	GAZ	GAZ:00010154	atmosphere	ENVO	ENVO:01000267	-7.769722	degree	UO	UO:0000185	113.24	degree	UO	UO:0000185	Station data	Dringu	1993/2014	Dringu_East_1993/2014	East Java Province
Center for Water Resources Research and Development, Ministry of Public Works, Indonesia	East Java Province	GAZ	GAZ:00010154	atmosphere	ENVO	ENVO:01000267	-7.759897	degree	UO	UO:0000185	112.032556	degree	UO	UO:0000185	Station data	Ds Turus	1986/2014	Ds Turus_East_1986/2014	East Java Province
Center for Water Resources Research and Development, Ministry of Public Works, Indonesia	East Java Province	GAZ	GAZ:00010154	atmosphere	ENVO	ENVO:01000267	-7.165267	degree	UO	UO:0000185	112.520467	degree	UO	UO:0000185	Station data	Duduksampean	1990/2014	Duduksampean_East_1990/2014	East Java Province
Center for Water Resources Research and Development, Ministry of Public Works, Indonesia	Central Java Province	GAZ	GAZ:00005177	atmosphere	ENVO	ENVO:01000267	-7.100522	degree	UO	UO:0000185	109.020523	degree	UO	UO:0000185	Station data	Dukuh Randu 43a	2003/2014	Dukuh Randu 43a_Central_2003/2014	Central Java Province
Center for Water Resources Research and Development, Ministry of Public Works, Indonesia	Central Java Province	GAZ	GAZ:00005177	atmosphere	ENVO	ENVO:01000267	-6.447962	degree	UO	UO:0000185	111.04388	degree	UO	UO:0000185	Station data	Dukuhseti	1998/2014	Dukuhseti_Central_1998/2014	Central Java Province
Center for Water Resources Research and Development, Ministry of Public Works, Indonesia	Central Java Province	GAZ	GAZ:00005177	atmosphere	ENVO	ENVO:01000267	-7.546735	degree	UO	UO:0000185	110.350855	degree	UO	UO:0000185	Station data	Dukun	1986/2014	Dukun_Central_1986/2014	Central Java Province
Center for Water Resources Research and Development, Ministry of Public Works, Indonesia	East Java Province	GAZ	GAZ:00010154	atmosphere	ENVO	ENVO:01000267	-7.498889	degree	UO	UO:0000185	112.66	degree	UO	UO:0000185	Station data	Durung Bedug	1985/2006	Durung Bedug_East_1985/2006	East Java Province
Center for Water Resources Research and Development, Ministry of Public Works, Indonesia	West Java Province	GAZ	GAZ:00005176	atmosphere	ENVO	ENVO:01000267	-6.483333	degree	UO	UO:0000185	106.166667	degree	UO	UO:0000185	Station data	Empang	1990/2014	Empang_West_1990/2014	West Java Province
Center for Water Resources Research and Development, Ministry of Public Works, Indonesia	Central Java Province	GAZ	GAZ:00005177	atmosphere	ENVO	ENVO:01000267	-7.957322	degree	UO	UO:0000185	110.842809	degree	UO	UO:0000185	Station data	Eromoko	2001/2014	Eromoko_Central_2001/2014	Central Java Province
Center for Water Resources Research and Development, Ministry of Public Works, Indonesia	Central Java Province	GAZ	GAZ:00005177	atmosphere	ENVO	ENVO:01000267	-6.831667	degree	UO	UO:0000185	111.045278	degree	UO	UO:0000185	Station data	Gabus	1992/2014	Gabus_Central_1992/2014	Central Java Province
Center for Water Resources Research and Development, Ministry of Public Works, Indonesia	East Java Province	GAZ	GAZ:00010154	atmosphere	ENVO	ENVO:01000267	-7.805556	degree	UO	UO:0000185	111.868056	degree	UO	UO:0000185	Station data	Gading Parang	2003/2014	Gading Parang _East_2003/2014	East Java Province
Center for Water Resources Research and Development, Ministry of Public Works, Indonesia	Central Java Province	GAZ	GAZ:00005177	atmosphere	ENVO	ENVO:01000267	-6.974669	degree	UO	UO:0000185	110.435337	degree	UO	UO:0000185	Station data	Gajah	2001/2014	Gajah_Central_2001/2014	Central Java Province
Center for Water Resources Research and Development, Ministry of Public Works, Indonesia	Central Java Province	GAZ	GAZ:00005177	atmosphere	ENVO	ENVO:01000267	-6.868333	degree	UO	UO:0000185	110.729444	degree	UO	UO:0000185	Station data	Gajah I	1985/2013	Gajah I_Central_1985/2013	Central Java Province
Center for Water Resources Research and Development, Ministry of Public Works, Indonesia	Central Java Province	GAZ	GAZ:00005177	atmosphere	ENVO	ENVO:01000267	-6.978806	degree	UO	UO:0000185	110.267333	degree	UO	UO:0000185	Station data	Gambilangu	1992/2014	Gambilangu_Central_1992/2014	Central Java Province
Center for Water Resources Research and Development, Ministry of Public Works, Indonesia	East Java Province	GAZ	GAZ:00010154	atmosphere	ENVO	ENVO:01000267	-7.803069	degree	UO	UO:0000185	112.034858	degree	UO	UO:0000185	Station data	Gampengrejo	1990/2014	Gampengrejo_East_1990/2014	East Java Province
Center for Water Resources Research and Development, Ministry of Public Works, Indonesia	East Java Province	GAZ	GAZ:00010154	atmosphere	ENVO	ENVO:01000267	-8.045075	degree	UO	UO:0000185	112.321523	degree	UO	UO:0000185	Station data	Gandusari	2003/2014	Gandusari_East_2003/2014	East Java Province
Center for Water Resources Research and Development, Ministry of Public Works, Indonesia	East Java Province	GAZ	GAZ:00010154	atmosphere	ENVO	ENVO:01000267	-7.323333	degree	UO	UO:0000185	111.953056	degree	UO	UO:0000185	Station data	Gangseng	1989/2014	Gangseng_East_1989/2014	East Java Province
Center for Water Resources Research and Development, Ministry of Public Works, Indonesia	Central Java Province	GAZ	GAZ:00005177	atmosphere	ENVO	ENVO:01000267	-7.777947	degree	UO	UO:0000185	110.570978	degree	UO	UO:0000185	Station data	Gantiwarno	1990/2014	Gantiwarno_Central_1990/2014	Central Java Province
Center for Water Resources Research and Development, Ministry of Public Works, Indonesia	East Java Province	GAZ	GAZ:00010154	atmosphere	ENVO	ENVO:01000267	-8.009028	degree	UO	UO:0000185	112.307778	degree	UO	UO:0000185	Station data	Garum	1985/2014	Garum_East_1985/2014	East Java Province
Center for Water Resources Research and Development, Ministry of Public Works, Indonesia	Central Java Province	GAZ	GAZ:00005177	atmosphere	ENVO	ENVO:01000267	-7.293077	degree	UO	UO:0000185	109.944718	degree	UO	UO:0000185	Station data	Garung	1985/1999	Garung_Central_1985/1999	Central Java Province
Center for Water Resources Research and Development, Ministry of Public Works, Indonesia	West Java Province	GAZ	GAZ:00005176	atmosphere	ENVO	ENVO:01000267	-6.816667	degree	UO	UO:0000185	108.716667	degree	UO	UO:0000185	Station data	Gebang Udik	2002/2014	Gebang Udik_West_2002/2014	West Java Province
Center for Water Resources Research and Development, Ministry of Public Works, Indonesia	Central Java Province	GAZ	GAZ:00005177	atmosphere	ENVO	ENVO:01000267	-7.654361	degree	UO	UO:0000185	110.597306	degree	UO	UO:0000185	Station data	Gedaren	1986/2014	Gedaren_Central_1986/2014	Central Java Province
Center for Water Resources Research and Development, Ministry of Public Works, Indonesia	East Java Province	GAZ	GAZ:00010154	atmosphere	ENVO	ENVO:01000267	-7.456333	degree	UO	UO:0000185	112.392889	degree	UO	UO:0000185	Station data	Gedeg	1987/2005	Gedeg_East_1987/2005	East Java Province
Center for Water Resources Research and Development, Ministry of Public Works, Indonesia	West Java Province	GAZ	GAZ:00005176	atmosphere	ENVO	ENVO:01000267	-6.981334	degree	UO	UO:0000185	107.019875	degree	UO	UO:0000185	Station data	Gegerbitung	1985/1999	Gegerbitung_West_1985/1999	West Java Province
Center for Water Resources Research and Development, Ministry of Public Works, Indonesia	West Java Province	GAZ	GAZ:00005176	atmosphere	ENVO	ENVO:01000267	-7.1962	degree	UO	UO:0000185	108.16351	degree	UO	UO:0000185	Station data	Gegesik	1986/2014	Gegesik_West_1986/2014	West Java Province
Center for Water Resources Research and Development, Ministry of Public Works, Indonesia	East Java Province	GAZ	GAZ:00010154	atmosphere	ENVO	ENVO:01000267	-7.6725	degree	UO	UO:0000185	112.726111	degree	UO	UO:0000185	Station data	Gempol	1990/2014	Gempol_East_1990/2014	East Java Province
Center for Water Resources Research and Development, Ministry of Public Works, Indonesia	East Java Province	GAZ	GAZ:00010154	atmosphere	ENVO	ENVO:01000267	-7.808056	degree	UO	UO:0000185	113.306111	degree	UO	UO:0000185	Station data	Gending	1985/2014	Gending_East_1985/2014	East Java Province
BMKG Indonesia	West Java Province	GAZ	GAZ:00005176	atmosphere	ENVO	ENVO:01000267	-6.883774	degree	UO	UO:0000185	107.598572	degree	UO	UO:0000185	Station data	Geo Bandung	1985/2014	Geo Bandung_West_1985/2014	West Java Province
BMKG Indonesia	West Java Province	GAZ	GAZ:00005176	atmosphere	ENVO	ENVO:01000267	-6.168213	degree	UO	UO:0000185	106.64943	degree	UO	UO:0000185	Station data	Geo Tangerang	2003/2014	Geo Tangerang_West_2003/2014	West Java Province
Center for Water Resources Research and Development, Ministry of Public Works, Indonesia	Central Java Province	GAZ	GAZ:00005177	atmosphere	ENVO	ENVO:01000267	-7.771722	degree	UO	UO:0000185	111.091778	degree	UO	UO:0000185	Station data	Girimarto SKT	2003/2014	Girimarto SKT_Central_2003/2014	Central Java Province
Center for Water Resources Research and Development, Ministry of Public Works, Indonesia	East Java Province	GAZ	GAZ:00010154	atmosphere	ENVO	ENVO:01000267	-7.7425	degree	UO	UO:0000185	111.671694	degree	UO	UO:0000185	Station data	Giringan	1990/2014	Giringan_East_1990/2014	East Java Province
Center for Water Resources Research and Development, Ministry of Public Works, Indonesia	Central Java Province	GAZ	GAZ:00005177	atmosphere	ENVO	ENVO:01000267	-7.783533	degree	UO	UO:0000185	110.936434	degree	UO	UO:0000185	Station data	Giriwoyo	1994/2014	Giriwoyo_Central_1994/2014	Central Java Province
Center for Water Resources Research and Development, Ministry of Public Works, Indonesia	East Java Province	GAZ	GAZ:00010154	atmosphere	ENVO	ENVO:01000267	-7.545328	degree	UO	UO:0000185	111.827203	degree	UO	UO:0000185	Station data	Glatik	1990/2014	Glatik_East_1990/2014	East Java Province
Center for Water Resources Research and Development, Ministry of Public Works, Indonesia	Central Java Province	GAZ	GAZ:00005177	atmosphere	ENVO	ENVO:01000267	-7.605653	degree	UO	UO:0000185	109.525523	degree	UO	UO:0000185	Station data	Gombong	1990/2014	Gombong_Central_1990/2014	Central Java Province
Center for Water Resources Research and Development, Ministry of Public Works, Indonesia	Central Java Province	GAZ	GAZ:00005177	atmosphere	ENVO	ENVO:01000267	-7.049444	degree	UO	UO:0000185	109.033611	degree	UO	UO:0000185	Station data	Gondang	1986/2014	Gondang_Central_1986/2014	Central Java Province
Center for Water Resources Research and Development, Ministry of Public Works, Indonesia	East Java Province	GAZ	GAZ:00010154	atmosphere	ENVO	ENVO:01000267	-7.396367	degree	UO	UO:0000185	111.849111	degree	UO	UO:0000185	Station data	Gondang	1986/2014	Gondang_East_1986/2014	East Java Province
Center for Water Resources Research and Development, Ministry of Public Works, Indonesia	East Java Province	GAZ	GAZ:00010154	atmosphere	ENVO	ENVO:01000267	-7.29335	degree	UO	UO:0000185	112.010167	degree	UO	UO:0000185	Station data	Gondang	1991/2014	Gondang_East_1991/2014	East Java Province
Center for Water Resources Research and Development, Ministry of Public Works, Indonesia	East Java Province	GAZ	GAZ:00010154	atmosphere	ENVO	ENVO:01000267	-8.1825	degree	UO	UO:0000185	112.63	degree	UO	UO:0000185	Station data	Gondanglegi	1990/2014	Gondanglegi_East_1990/2014	East Java Province
Center for Water Resources Research and Development, Ministry of Public Works, Indonesia	Central Java Province	GAZ	GAZ:00005177	atmosphere	ENVO	ENVO:01000267	-7.794889	degree	UO	UO:0000185	109.909722	degree	UO	UO:0000185	Station data	Grabag	2000/2014	Grabag_Central_2000/2014	Central Java Province
Center for Water Resources Research and Development, Ministry of Public Works, Indonesia	East Java Province	GAZ	GAZ:00010154	atmosphere	ENVO	ENVO:01000267	-8.345	degree	UO	UO:0000185	113.470833	degree	UO	UO:0000185	Station data	Grenden	2001/2014	Grenden_East_2001/2014	East Java Province
Center for Water Resources Research and Development, Ministry of Public Works, Indonesia	Central Java Province	GAZ	GAZ:00005177	atmosphere	ENVO	ENVO:01000267	-7.095	degree	UO	UO:0000185	111.350556	degree	UO	UO:0000185	Station data	Greneng	2001/2014	Greneng_Central_2001/2014	Central Java Province
Center for Water Resources Research and Development, Ministry of Public Works, Indonesia	Central Java Province	GAZ	GAZ:00005177	atmosphere	ENVO	ENVO:01000267	-6.963333	degree	UO	UO:0000185	110.038056	degree	UO	UO:0000185	Station data	Gringsing	2004/2014	Gringsing_Central_2004/2014	Central Java Province
Center for Water Resources Research and Development, Ministry of Public Works, Indonesia	East Java Province	GAZ	GAZ:00010154	atmosphere	ENVO	ENVO:01000267	-7.969801	degree	UO	UO:0000185	113.846942	degree	UO	UO:0000185	Station data	Grujugan lor	1986/2014	Grujugan lor_East_1986/2014	East Java Province
Center for Water Resources Research and Development, Ministry of Public Works, Indonesia	East Java Province	GAZ	GAZ:00010154	atmosphere	ENVO	ENVO:01000267	-7.298611	degree	UO	UO:0000185	112.75	degree	UO	UO:0000185	Station data	Gubeng	2000/2014	Gubeng_East_2000/2014	East Java Province
Center for Water Resources Research and Development, Ministry of Public Works, Indonesia	East Java Province	GAZ	GAZ:00010154	atmosphere	ENVO	ENVO:01000267	-8.016183	degree	UO	UO:0000185	113.122932	degree	UO	UO:0000185	Station data	Gucialit	1998/2014	Gucialit_East_1998/2014	East Java Province
Center for Water Resources Research and Development, Ministry of Public Works, Indonesia	East Java Province	GAZ	GAZ:00010154	atmosphere	ENVO	ENVO:01000267	-8.313	degree	UO	UO:0000185	113.414528	degree	UO	UO:0000185	Station data	Gumukmas BT	1985/1999	Gumukmas BT_East_1985/1999	East Java Province
Center for Water Resources Research and Development, Ministry of Public Works, Indonesia	West Java Province	GAZ	GAZ:00005176	atmosphere	ENVO	ENVO:01000267	-6.816667	degree	UO	UO:0000185	108.566667	degree	UO	UO:0000185	Station data	Gumulung Lebak	1990/2014	Gumulung Lebak_West_1990/2014	West Java Province
Center for Water Resources Research and Development, Ministry of Public Works, Indonesia	Central Java Province	GAZ	GAZ:00005177	atmosphere	ENVO	ENVO:01000267	-7.655	degree	UO	UO:0000185	110.029167	degree	UO	UO:0000185	Station data	Guntur	1985/2014	Guntur_Central_1985/2014	Central Java Province
Center for Water Resources Research and Development, Ministry of Public Works, Indonesia	West Java Province	GAZ	GAZ:00005176	atmosphere	ENVO	ENVO:01000267	-6.966667	degree	UO	UO:0000185	107.083333	degree	UO	UO:0000185	Station data	Gunung Mas	2000/2014	Gunung Mas_West_2000/2014	West Java Province
Center for Water Resources Research and Development, Ministry of Public Works, Indonesia	West Java Province	GAZ	GAZ:00005176	atmosphere	ENVO	ENVO:01000267	-6.517283	degree	UO	UO:0000185	106.199212	degree	UO	UO:0000185	Station data	Gunung Tunggal	1990/2014	Gunung Tunggal_West_1990/2014	West Java Province
Center for Water Resources Research and Development, Ministry of Public Works, Indonesia	Central Java Province	GAZ	GAZ:00005177	atmosphere	ENVO	ENVO:01000267	-7.820556	degree	UO	UO:0000185	110.034167	degree	UO	UO:0000185	Station data	Gunung Butak	1986/2014	Gunung Butak_Central_1986/2014	Central Java Province
Center for Water Resources Research and Development, Ministry of Public Works, Indonesia	East Java Province	GAZ	GAZ:00010154	atmosphere	ENVO	ENVO:01000267	-7.326667	degree	UO	UO:0000185	112.72	degree	UO	UO:0000185	Station data	Gunungsari	2001/2014	Gunungsari_East_2001/2014	East Java Province
Center for Water Resources Research and Development, Ministry of Public Works, Indonesia	Central Java Province	GAZ	GAZ:00005177	atmosphere	ENVO	ENVO:01000267	-6.566	degree	UO	UO:0000185	110.988833	degree	UO	UO:0000185	Station data	Gunungwungkal	1986/2014	Gunungwungkal_Central_1986/2014	Central Java Province
Center for Water Resources Research and Development, Ministry of Public Works, Indonesia	East Java Province	GAZ	GAZ:00010154	atmosphere	ENVO	ENVO:01000267	-8.1225	degree	UO	UO:0000185	111.561944	degree	UO	UO:0000185	Station data	Jabung	1986/2014	Jabung_East_1986/2014	East Java Province
Center for Water Resources Research and Development, Ministry of Public Works, Indonesia	East Java Province	GAZ	GAZ:00010154	atmosphere	ENVO	ENVO:01000267	-7.03005	degree	UO	UO:0000185	112.376517	degree	UO	UO:0000185	Station data	Jabung	1990/2014	Jabung_East_1990/2014	East Java Province
Center for Water Resources Research and Development, Ministry of Public Works, Indonesia	East Java Province	GAZ	GAZ:00010154	atmosphere	ENVO	ENVO:01000267	-7.760556	degree	UO	UO:0000185	113.526389	degree	UO	UO:0000185	Station data	Jabung	2004/2014	Jabung_East_2004/2014	East Java Province
Center for Water Resources Research and Development, Ministry of Public Works, Indonesia	East Java Province	GAZ	GAZ:00010154	atmosphere	ENVO	ENVO:01000267	-8.054444	degree	UO	UO:0000185	113.968333	degree	UO	UO:0000185	Station data	Jambearum	1994/2014	Jambearum_East_1994/2014	East Java Province
Center for Water Resources Research and Development, Ministry of Public Works, Indonesia	East Java Province	GAZ	GAZ:00010154	atmosphere	ENVO	ENVO:01000267	-7.647322	degree	UO	UO:0000185	111.892075	degree	UO	UO:0000185	Station data	Jati	1990/2014	Jati_East_1990/2014	East Java Province
Center for Water Resources Research and Development, Ministry of Public Works, Indonesia	Central Java Province	GAZ	GAZ:00005177	atmosphere	ENVO	ENVO:01000267	-6.962778	degree	UO	UO:0000185	109.054722	degree	UO	UO:0000185	Station data	Jatibarang	1991/2008	Jatibarang_Central_1991/2008	Central Java Province
Center for Water Resources Research and Development, Ministry of Public Works, Indonesia	Central Java Province	GAZ	GAZ:00005177	atmosphere	ENVO	ENVO:01000267	-7.530199	degree	UO	UO:0000185	109.111072	degree	UO	UO:0000185	Station data	Jatilawang Tanjung	1990/2014	Jatilawang Tanjung_Central_1990/2014	Central Java Province
Center for Water Resources Research and Development, Ministry of Public Works, Indonesia	Central Java Province	GAZ	GAZ:00005177	atmosphere	ENVO	ENVO:01000267	-7.721889	degree	UO	UO:0000185	111.03275	degree	UO	UO:0000185	Station data	Jatipuro	2003/2014	Jatipuro_Central_2003/2014	Central Java Province
Center for Water Resources Research and Development, Ministry of Public Works, Indonesia	Central Java Province	GAZ	GAZ:00005177	atmosphere	ENVO	ENVO:01000267	-7.880583	degree	UO	UO:0000185	111.102194	degree	UO	UO:0000185	Station data	Jatiroto	2001/2014	Jatiroto_Central_2001/2014	Central Java Province
Center for Water Resources Research and Development, Ministry of Public Works, Indonesia	East Java Province	GAZ	GAZ:00010154	atmosphere	ENVO	ENVO:01000267	-6.736111	degree	UO	UO:0000185	111.775	degree	UO	UO:0000185	Station data	Jatisari	1985/1999	Jatisari_East_1985/1999	East Java Province
Center for Water Resources Research and Development, Ministry of Public Works, Indonesia	West Java Province	GAZ	GAZ:00005176	atmosphere	ENVO	ENVO:01000267	-6.916667	degree	UO	UO:0000185	108.75	degree	UO	UO:0000185	Station data	Jatiseeng	2001/2014	Jatiseeng_West_2001/2014	West Java Province
Center for Water Resources Research and Development, Ministry of Public Works, Indonesia	Central Java Province	GAZ	GAZ:00005177	atmosphere	ENVO	ENVO:01000267	-7.411333	degree	UO	UO:0000185	110.586958	degree	UO	UO:0000185	Station data	Jatisono	1990/2014	Jatisono_Central_1990/2014	Central Java Province
Center for Water Resources Research and Development, Ministry of Public Works, Indonesia	Central Java Province	GAZ	GAZ:00005177	atmosphere	ENVO	ENVO:01000267	-7.830028	degree	UO	UO:0000185	111.127472	degree	UO	UO:0000185	Station data	Jatisrono	1985/2014	Jatisrono_Central_1985/2014	Central Java Province
Center for Water Resources Research and Development, Ministry of Public Works, Indonesia	West Java Province	GAZ	GAZ:00005176	atmosphere	ENVO	ENVO:01000267	-6.733472	degree	UO	UO:0000185	108.263527	degree	UO	UO:0000185	Station data	Jatiwangi	1990/2010	Jatiwangi_West_1990/2010	West Java Province
Center for Water Resources Research and Development, Ministry of Public Works, Indonesia	Central Java Province	GAZ	GAZ:00005177	atmosphere	ENVO	ENVO:01000267	-7.719556	degree	UO	UO:0000185	111.095389	degree	UO	UO:0000185	Station data	Jatiyoso	1985/2014	Jatiyoso_Central_1985/2014	Central Java Province
Center for Water Resources Research and Development, Ministry of Public Works, Indonesia	East Java Province	GAZ	GAZ:00010154	atmosphere	ENVO	ENVO:01000267	-8.253889	degree	UO	UO:0000185	113.674722	degree	UO	UO:0000185	Station data	Jenggawah	2004/2014	Jenggawah_East_2004/2014	East Java Province
Center for Water Resources Research and Development, Ministry of Public Works, Indonesia	East Java Province	GAZ	GAZ:00010154	atmosphere	ENVO	ENVO:01000267	-7.905833	degree	UO	UO:0000185	113.928056	degree	UO	UO:0000185	Station data	Jeru	1995/2014	Jeru_East_1995/2014	East Java Province
Center for Water Resources Research and Development, Ministry of Public Works, Indonesia	Central Java Province	GAZ	GAZ:00005177	atmosphere	ENVO	ENVO:01000267	-7.915278	degree	UO	UO:0000185	110.029444	degree	UO	UO:0000185	Station data	Jogoboyo	1989/2014	Jogoboyo_Central_1989/2014	Central Java Province
Center for Water Resources Research and Development, Ministry of Public Works, Indonesia	Central Java Province	GAZ	GAZ:00005177	atmosphere	ENVO	ENVO:01000267	-7.704667	degree	UO	UO:0000185	110.524639	degree	UO	UO:0000185	Station data	Jogonalan	2003/2014	Jogonalan_Central_2003/2014	Central Java Province
Center for Water Resources Research and Development, Ministry of Public Works, Indonesia	Central Java Province	GAZ	GAZ:00005177	atmosphere	ENVO	ENVO:01000267	-7.515966	degree	UO	UO:0000185	111.275314	degree	UO	UO:0000185	Station data	Jogorogo	1986/2014	Jogorogo_Central_1986/2014	Central Java Province
Center for Water Resources Research and Development, Ministry of Public Works, Indonesia	East Java Province	GAZ	GAZ:00010154	atmosphere	ENVO	ENVO:01000267	-7.14795	degree	UO	UO:0000185	111.882167	degree	UO	UO:0000185	Station data	Jojogan	2000/2014	Jojogan_East_2000/2014	East Java Province
Center for Water Resources Research and Development, Ministry of Public Works, Indonesia	West Java Province	GAZ	GAZ:00005176	atmosphere	ENVO	ENVO:01000267	-6.592865	degree	UO	UO:0000185	107.950211	degree	UO	UO:0000185	Station data	Jongjing	1990/2014	Jongjing_West_1990/2014	West Java Province
Center for Water Resources Research and Development, Ministry of Public Works, Indonesia	East Java Province	GAZ	GAZ:00010154	atmosphere	ENVO	ENVO:01000267	-7.828056	degree	UO	UO:0000185	113.231389	degree	UO	UO:0000185	Station data	Jorongan	1990/2014	Jorongan_East_1990/2014	East Java Province
Center for Water Resources Research and Development, Ministry of Public Works, Indonesia	Central Java Province	GAZ	GAZ:00005177	atmosphere	ENVO	ENVO:01000267	-7.721111	degree	UO	UO:0000185	109.944722	degree	UO	UO:0000185	Station data	Jrakah	2003/2014	Jrakah_Central_2003/2014	Central Java Province
Center for Water Resources Research and Development, Ministry of Public Works, Indonesia	Central Java Province	GAZ	GAZ:00005177	atmosphere	ENVO	ENVO:01000267	-6.723333	degree	UO	UO:0000185	111.146333	degree	UO	UO:0000185	Station data	Juana	1985/2014	Juana_Central_1985/2014	Central Java Province
BMKG Indonesia	East Java Province	GAZ	GAZ:00010154	atmosphere	ENVO	ENVO:01000267	-7.375111	degree	UO	UO:0000185	112.801984	degree	UO	UO:0000185	Station data	Juanda	1990/2014	Juanda_East_1990/2014	East Java Province
Center for Water Resources Research and Development, Ministry of Public Works, Indonesia	East Java Province	GAZ	GAZ:00010154	atmosphere	ENVO	ENVO:01000267	-8.147639	degree	UO	UO:0000185	112.148472	degree	UO	UO:0000185	Station data	Judeg	1990/2014	Judeg_East_1990/2014	East Java Province
Center for Water Resources Research and Development, Ministry of Public Works, Indonesia	Central Java Province	GAZ	GAZ:00005177	atmosphere	ENVO	ENVO:01000267	-7.669639	degree	UO	UO:0000185	111.012111	degree	UO	UO:0000185	Station data	Jumantono	1995/2014	Jumantono_Central_1995/2014	Central Java Province
Center for Water Resources Research and Development, Ministry of Public Works, Indonesia	Central Java Province	GAZ	GAZ:00005177	atmosphere	ENVO	ENVO:01000267	-7.283611	degree	UO	UO:0000185	110.108056	degree	UO	UO:0000185	Station data	Jumo	2001/2014	Jumo_Central_2001/2014	Central Java Province
Center for Water Resources Research and Development, Ministry of Public Works, Indonesia	Central Java Province	GAZ	GAZ:00005177	atmosphere	ENVO	ENVO:01000267	-6.770556	degree	UO	UO:0000185	110.670278	degree	UO	UO:0000185	Station data	Jungsemi	1990/2014	Jungsemi_Central_1990/2014	Central Java Province
Center for Water Resources Research and Development, Ministry of Public Works, Indonesia	East Java Province	GAZ	GAZ:00010154	atmosphere	ENVO	ENVO:01000267	-7.854222	degree	UO	UO:0000185	113.384417	degree	UO	UO:0000185	Station data	Jurangjero	1990/2014	Jurangjero_East_1990/2014	East Java Province
Center for Water Resources Research and Development, Ministry of Public Works, Indonesia	East Java Province	GAZ	GAZ:00010154	atmosphere	ENVO	ENVO:01000267	-7.393306	degree	UO	UO:0000185	112.213417	degree	UO	UO:0000185	Station data	Kabuh	1989/2014	Kabuh_East_1989/2014	East Java Province
Center for Water Resources Research and Development, Ministry of Public Works, Indonesia	East Java Province	GAZ	GAZ:00010154	atmosphere	ENVO	ENVO:01000267	-8.137222	degree	UO	UO:0000185	112.243333	degree	UO	UO:0000185	Station data	Kademangan	1990/2014	Kademangan_East_1990/2014	East Java Province
Center for Water Resources Research and Development, Ministry of Public Works, Indonesia	East Java Province	GAZ	GAZ:00010154	atmosphere	ENVO	ENVO:01000267	-7.785278	degree	UO	UO:0000185	113.219167	degree	UO	UO:0000185	Station data	Kademangan	1986/2011	Kademangan_East_1986/2011	East Java Province
Center for Water Resources Research and Development, Ministry of Public Works, Indonesia	West Java Province	GAZ	GAZ:00005176	atmosphere	ENVO	ENVO:01000267	-6.766667	degree	UO	UO:0000185	108.166667	degree	UO	UO:0000185	Station data	Kadipaten	1990/2014	Kadipaten_West_1990/2014	West Java Province
Center for Water Resources Research and Development, Ministry of Public Works, Indonesia	Central Java Province	GAZ	GAZ:00005177	atmosphere	ENVO	ENVO:01000267	-7.035889	degree	UO	UO:0000185	109.578444	degree	UO	UO:0000185	Station data	Kajen	1990/2014	Kajen_Central_1990/2014	Central Java Province
Center for Water Resources Research and Development, Ministry of Public Works, Indonesia	East Java Province	GAZ	GAZ:00010154	atmosphere	ENVO	ENVO:01000267	-7.865639	degree	UO	UO:0000185	112.133561	degree	UO	UO:0000185	Station data	Kalasan	1998/2014	Kalasan_East_1998/2014	East Java Province
Center for Water Resources Research and Development, Ministry of Public Works, Indonesia	Central Java Province	GAZ	GAZ:00005177	atmosphere	ENVO	ENVO:01000267	-7.47	degree	UO	UO:0000185	110.172222	degree	UO	UO:0000185	Station data	Kalegen	1990/2014	Kalegen_Central_1990/2014	Central Java Province
Center for Water Resources Research and Development, Ministry of Public Works, Indonesia	East Java Province	GAZ	GAZ:00010154	atmosphere	ENVO	ENVO:01000267	-7.978472	degree	UO	UO:0000185	112.248333	degree	UO	UO:0000185	Station data	Kalibadak	1990/2014	Kalibadak_East_1990/2014	East Java Province
Center for Water Resources Research and Development, Ministry of Public Works, Indonesia	East Java Province	GAZ	GAZ:00010154	atmosphere	ENVO	ENVO:01000267	-7.932222	degree	UO	UO:0000185	113.516389	degree	UO	UO:0000185	Station data	Kalidandan	1990/2014	Kalidandan_East_1990/2014	East Java Province
Center for Water Resources Research and Development, Ministry of Public Works, Indonesia	East Java Province	GAZ	GAZ:00010154	atmosphere	ENVO	ENVO:01000267	-8.180417	degree	UO	UO:0000185	111.982778	degree	UO	UO:0000185	Station data	Kalidawir	1990/2014	Kalidawir_East_1990/2014	East Java Province
Center for Water Resources Research and Development, Ministry of Public Works, Indonesia	Central Java Province	GAZ	GAZ:00005177	atmosphere	ENVO	ENVO:01000267	-7.765833	degree	UO	UO:0000185	110.071389	degree	UO	UO:0000185	Station data	Kaligesing	2002/2014	Kaligesing_Central_2002/2014	Central Java Province
Center for Water Resources Research and Development, Ministry of Public Works, Indonesia	Central Java Province	GAZ	GAZ:00005177	atmosphere	ENVO	ENVO:01000267	-7.754889	degree	UO	UO:0000185	110.674944	degree	UO	UO:0000185	Station data	Kalijaran	1992/2014	Kalijaran_Central_1992/2014	Central Java Province
Center for Water Resources Research and Development, Ministry of Public Works, Indonesia	Central Java Province	GAZ	GAZ:00005177	atmosphere	ENVO	ENVO:01000267	-7.517778	degree	UO	UO:0000185	110.120278	degree	UO	UO:0000185	Station data	Kaliloro	1990/2014	Kaliloro_Central_1990/2014	Central Java Province
Center for Water Resources Research and Development, Ministry of Public Works, Indonesia	Central Java Province	GAZ	GAZ:00005177	atmosphere	ENVO	ENVO:01000267	-7.711944	degree	UO	UO:0000185	109.891667	degree	UO	UO:0000185	Station data	Kalimeneng	2001/2014	Kalimeneng_Central_2001/2014	Central Java Province
Center for Water Resources Research and Development, Ministry of Public Works, Indonesia	Central Java Province	GAZ	GAZ:00005177	atmosphere	ENVO	ENVO:01000267	-6.748611	degree	UO	UO:0000185	111.258056	degree	UO	UO:0000185	Station data	Kaliori	1990/2014	Kaliori_Central_1990/2014	Central Java Province
Center for Water Resources Research and Development, Ministry of Public Works, Indonesia	East Java Province	GAZ	GAZ:00010154	atmosphere	ENVO	ENVO:01000267	-8.333889	degree	UO	UO:0000185	112.751389	degree	UO	UO:0000185	Station data	Kalipare	1997/2014	Kalipare_East_1997/2014	East Java Province
Center for Water Resources Research and Development, Ministry of Public Works, Indonesia	Central Java Province	GAZ	GAZ:00005177	atmosphere	ENVO	ENVO:01000267	-7.490211	degree	UO	UO:0000185	109.485395	degree	UO	UO:0000185	Station data	Kalisapi Bd	1998/2014	Kalisapi Bd_Central_1998/2014	Central Java Province
Center for Water Resources Research and Development, Ministry of Public Works, Indonesia	Central Java Province	GAZ	GAZ:00005177	atmosphere	ENVO	ENVO:01000267	-7.469167	degree	UO	UO:0000185	109.849167	degree	UO	UO:0000185	Station data	Kaliwiro	2000/2014	Kaliwiro_Central_2000/2014	Central Java Province
Center for Water Resources Research and Development, Ministry of Public Works, Indonesia	Central Java Province	GAZ	GAZ:00005177	atmosphere	ENVO	ENVO:01000267	-6.96	degree	UO	UO:0000185	110.25	degree	UO	UO:0000185	Station data	Kaliwungu	1990/2014	Kaliwungu_Central_1990/2014	Central Java Province
Center for Water Resources Research and Development, Ministry of Public Works, Indonesia	East Java Province	GAZ	GAZ:00010154	atmosphere	ENVO	ENVO:01000267	-8.176111	degree	UO	UO:0000185	111.67	degree	UO	UO:0000185	Station data	Kampak	1991/2014	Kampak_East_1991/2014	East Java Province
Center for Water Resources Research and Development, Ministry of Public Works, Indonesia	East Java Province	GAZ	GAZ:00010154	atmosphere	ENVO	ENVO:01000267	-7.750092	degree	UO	UO:0000185	112.280403	degree	UO	UO:0000185	Station data	Kandangan	1986/2014	Kandangan_East_1986/2014	East Java Province
Center for Water Resources Research and Development, Ministry of Public Works, Indonesia	East Java Province	GAZ	GAZ:00010154	atmosphere	ENVO	ENVO:01000267	-7.259528	degree	UO	UO:0000185	112.661111	degree	UO	UO:0000185	Station data	Kandangan	1990/2014	Kandangan_East_1990/2014	East Java Province
Center for Water Resources Research and Development, Ministry of Public Works, Indonesia	East Java Province	GAZ	GAZ:00010154	atmosphere	ENVO	ENVO:01000267	-7.778056	degree	UO	UO:0000185	113.483333	degree	UO	UO:0000185	Station data	Kandangjati	1992/2014	Kandangjati_East_1992/2014	East Java Province
Center for Water Resources Research and Development, Ministry of Public Works, Indonesia	East Java Province	GAZ	GAZ:00010154	atmosphere	ENVO	ENVO:01000267	-7.931475	degree	UO	UO:0000185	112.043725	degree	UO	UO:0000185	Station data	Kandat	1990/2014	Kandat_East_1990/2014	East Java Province
Center for Water Resources Research and Development, Ministry of Public Works, Indonesia	East Java Province	GAZ	GAZ:00010154	atmosphere	ENVO	ENVO:01000267	-8.016111	degree	UO	UO:0000185	112.235	degree	UO	UO:0000185	Station data	Kanigoro	1986/2014	Kanigoro_East_1986/2014	East Java Province
Center for Water Resources Research and Development, Ministry of Public Works, Indonesia	East Java Province	GAZ	GAZ:00010154	atmosphere	ENVO	ENVO:01000267	-7.330967	degree	UO	UO:0000185	112.052	degree	UO	UO:0000185	Station data	Kanor	1986/2014	Kanor_East_1986/2014	East Java Province
Center for Water Resources Research and Development, Ministry of Public Works, Indonesia	East Java Province	GAZ	GAZ:00010154	atmosphere	ENVO	ENVO:01000267	-8.130278	degree	UO	UO:0000185	112.566667	degree	UO	UO:0000185	Station data	Kantor CD	1992/2014	Kantor CD_East_1992/2014	East Java Province
Center for Water Resources Research and Development, Ministry of Public Works, Indonesia	East Java Province	GAZ	GAZ:00010154	atmosphere	ENVO	ENVO:01000267	-7.825794	degree	UO	UO:0000185	111.947533	degree	UO	UO:0000185	Station data	Kanyoran	1986/2014	Kanyoran_East_1986/2014	East Java Province
Center for Water Resources Research and Development, Ministry of Public Works, Indonesia	East Java Province	GAZ	GAZ:00010154	atmosphere	ENVO	ENVO:01000267	-7.19815	degree	UO	UO:0000185	111.928472	degree	UO	UO:0000185	Station data	Kapas	2004/2014	Kapas_East_2004/2014	East Java Province
Center for Water Resources Research and Development, Ministry of Public Works, Indonesia	East Java Province	GAZ	GAZ:00010154	atmosphere	ENVO	ENVO:01000267	-7.733056	degree	UO	UO:0000185	114.074167	degree	UO	UO:0000185	Station data	Kapongan	1997/2006	Kapongan_East_1997/2006	East Java Province
Center for Water Resources Research and Development, Ministry of Public Works, Indonesia	West Java Province	GAZ	GAZ:00005176	atmosphere	ENVO	ENVO:01000267	-6.470863	degree	UO	UO:0000185	108.1625	degree	UO	UO:0000185	Station data	Karang asem	1988/2014	Karang asem_West_1988/2014	West Java Province
BMKG Indonesia	East Java Province	GAZ	GAZ:00010154	atmosphere	ENVO	ENVO:01000267	-7.900646	degree	UO	UO:0000185	112.598404	degree	UO	UO:0000185	Station data	Karang Ploso	1987/2014	Karang Ploso_East_1987/2014	East Java Province
Center for Water Resources Research and Development, Ministry of Public Works, Indonesia	Central Java Province	GAZ	GAZ:00005177	atmosphere	ENVO	ENVO:01000267	-7.585075	degree	UO	UO:0000185	108.898883	degree	UO	UO:0000185	Station data	Karang Bawang	1990/2014	Karang Bawang_Central_1990/2014	Central Java Province
Center for Water Resources Research and Development, Ministry of Public Works, Indonesia	Central Java Province	GAZ	GAZ:00005177	atmosphere	ENVO	ENVO:01000267	-7.046389	degree	UO	UO:0000185	109.6275	degree	UO	UO:0000185	Station data	Karang Gondang	2000/2014	Karang Gondang_Central_2000/2014	Central Java Province
Center for Water Resources Research and Development, Ministry of Public Works, Indonesia	Central Java Province	GAZ	GAZ:00005177	atmosphere	ENVO	ENVO:01000267	-6.952389	degree	UO	UO:0000185	110.239333	degree	UO	UO:0000185	Station data	Karang Tengah	1986/2014	Karang Tengah_Central_1986/2014	Central Java Province
Center for Water Resources Research and Development, Ministry of Public Works, Indonesia	East Java Province	GAZ	GAZ:00010154	atmosphere	ENVO	ENVO:01000267	-7.020883	degree	UO	UO:0000185	112.83815	degree	UO	UO:0000185	Station data	Karangbinangun	1989/2014	Karangbinangun_East_1989/2014	East Java Province
Center for Water Resources Research and Development, Ministry of Public Works, Indonesia	Central Java Province	GAZ	GAZ:00005177	atmosphere	ENVO	ENVO:01000267	-7.710842	degree	UO	UO:0000185	110.748783	degree	UO	UO:0000185	Station data	Karangdowo	1990/2014	Karangdowo_Central_1990/2014	Central Java Province
Center for Water Resources Research and Development, Ministry of Public Works, Indonesia	Central Java Province	GAZ	GAZ:00005177	atmosphere	ENVO	ENVO:01000267	-7.609444	degree	UO	UO:0000185	109.588611	degree	UO	UO:0000185	Station data	Karanggayam	2001/2014	Karanggayam_Central_2001/2014	Central Java Province
Center for Water Resources Research and Development, Ministry of Public Works, Indonesia	Central Java Province	GAZ	GAZ:00005177	atmosphere	ENVO	ENVO:01000267	-6.774318	degree	UO	UO:0000185	110.847055	degree	UO	UO:0000185	Station data	Karanggayam 1	1986/2014	Karanggayam 1_Central_1986/2014	Central Java Province
Center for Water Resources Research and Development, Ministry of Public Works, Indonesia	East Java Province	GAZ	GAZ:00010154	atmosphere	ENVO	ENVO:01000267	-6.9994	degree	UO	UO:0000185	112.366753	degree	UO	UO:0000185	Station data	Karanggeneng	1987/2014	Karanggeneng_East_1987/2014	East Java Province
BMKG Indonesia	East Java Province	GAZ	GAZ:00010154	atmosphere	ENVO	ENVO:01000267	-8.153192	degree	UO	UO:0000185	112.455652	degree	UO	UO:0000185	Station data	Karangkates	1985/2013	Karangkates_East_1985/2013	East Java Province
Center for Water Resources Research and Development, Ministry of Public Works, Indonesia	Central Java Province	GAZ	GAZ:00005177	atmosphere	ENVO	ENVO:01000267	-7.314722	degree	UO	UO:0000185	109.446111	degree	UO	UO:0000185	Station data	Karangmoncol	2002/2014	Karangmoncol_Central_2002/2014	Central Java Province
Center for Water Resources Research and Development, Ministry of Public Works, Indonesia	Central Java Province	GAZ	GAZ:00005177	atmosphere	ENVO	ENVO:01000267	-7.679194	degree	UO	UO:0000185	110.556333	degree	UO	UO:0000185	Station data	Karangnongko	1986/2014	Karangnongko_Central_1986/2014	Central Java Province
Center for Water Resources Research and Development, Ministry of Public Works, Indonesia	East Java Province	GAZ	GAZ:00010154	atmosphere	ENVO	ENVO:01000267	-7.41985	degree	UO	UO:0000185	111.812667	degree	UO	UO:0000185	Station data	Karangnongko	2004/2014	Karangnongko_East_2004/2014	East Java Province
Center for Water Resources Research and Development, Ministry of Public Works, Indonesia	West Java Province	GAZ	GAZ:00005176	atmosphere	ENVO	ENVO:01000267	-6.660819	degree	UO	UO:0000185	106.21924	degree	UO	UO:0000185	Station data	Karangnunggal	1990/2014	Karangnunggal_West_1990/2014	West Java Province
Center for Water Resources Research and Development, Ministry of Public Works, Indonesia	Central Java Province	GAZ	GAZ:00005177	atmosphere	ENVO	ENVO:01000267	-7.615	degree	UO	UO:0000185	111.082806	degree	UO	UO:0000185	Station data	Karangpandan	1992/2014	Karangpandan_Central_1992/2014	Central Java Province
Center for Water Resources Research and Development, Ministry of Public Works, Indonesia	East Java Province	GAZ	GAZ:00010154	atmosphere	ENVO	ENVO:01000267	-7.899444	degree	UO	UO:0000185	112.600556	degree	UO	UO:0000185	Station data	Karangploso	2000/2014	Karangploso_East_2000/2014	East Java Province
Center for Water Resources Research and Development, Ministry of Public Works, Indonesia	Central Java Province	GAZ	GAZ:00005177	atmosphere	ENVO	ENVO:01000267	-7.107472	degree	UO	UO:0000185	110.191972	degree	UO	UO:0000185	Station data	Karangroto	1990/2014	Karangroto_Central_1990/2014	Central Java Province
Center for Water Resources Research and Development, Ministry of Public Works, Indonesia	Central Java Province	GAZ	GAZ:00005177	atmosphere	ENVO	ENVO:01000267	-7.542016	degree	UO	UO:0000185	109.683985	degree	UO	UO:0000185	Station data	Karangsambung	1990/2014	Karangsambung_Central_1990/2014	Central Java Province
Center for Water Resources Research and Development, Ministry of Public Works, Indonesia	Central Java Province	GAZ	GAZ:00005177	atmosphere	ENVO	ENVO:01000267	-7.26048	degree	UO	UO:0000185	108.913195	degree	UO	UO:0000185	Station data	Karangsari	1990/2014	Karangsari_Central_1990/2014	Central Java Province
Center for Water Resources Research and Development, Ministry of Public Works, Indonesia	Central Java Province	GAZ	GAZ:00005177	atmosphere	ENVO	ENVO:01000267	-7.031111	degree	UO	UO:0000185	109.625278	degree	UO	UO:0000185	Station data	Karangsari 1	1985/1999	Karangsari 1_Central_1985/1999	Central Java Province
Center for Water Resources Research and Development, Ministry of Public Works, Indonesia	West Java Province	GAZ	GAZ:00005176	atmosphere	ENVO	ENVO:01000267	-6.85	degree	UO	UO:0000185	108.65	degree	UO	UO:0000185	Station data	Karangwareng	2003/2014	Karangwareng_West_2003/2014	West Java Province
Center for Water Resources Research and Development, Ministry of Public Works, Indonesia	East Java Province	GAZ	GAZ:00010154	atmosphere	ENVO	ENVO:01000267	-7.756944	degree	UO	UO:0000185	111.712222	degree	UO	UO:0000185	Station data	Kare	1989/2005	Kare_East_1989/2005	East Java Province
Center for Water Resources Research and Development, Ministry of Public Works, Indonesia	West Java Province	GAZ	GAZ:00005176	atmosphere	ENVO	ENVO:01000267	-6.45	degree	UO	UO:0000185	107.53	degree	UO	UO:0000185	Station data	Karut	2004/2014	Karut_West_2004/2014	West Java Province
Center for Water Resources Research and Development, Ministry of Public Works, Indonesia	East Java Province	GAZ	GAZ:00010154	atmosphere	ENVO	ENVO:01000267	-7.975556	degree	UO	UO:0000185	113.869167	degree	UO	UO:0000185	Station data	Kasemek	1990/2014	Kasemek_East_1990/2014	East Java Province
Center for Water Resources Research and Development, Ministry of Public Works, Indonesia	Central Java Province	GAZ	GAZ:00005177	atmosphere	ENVO	ENVO:01000267	-7.717306	degree	UO	UO:0000185	109.902806	degree	UO	UO:0000185	Station data	Katerban	1985/2011	Katerban_Central_1985/2011	Central Java Province
Center for Water Resources Research and Development, Ministry of Public Works, Indonesia	West Java Province	GAZ	GAZ:00005176	atmosphere	ENVO	ENVO:01000267	-6.596371	degree	UO	UO:0000185	106.816188	degree	UO	UO:0000185	Station data	Katulampa	1990/2014	Katulampa_West_1990/2014	West Java Province
Center for Water Resources Research and Development, Ministry of Public Works, Indonesia	East Java Province	GAZ	GAZ:00010154	atmosphere	ENVO	ENVO:01000267	-8.143889	degree	UO	UO:0000185	112.371667	degree	UO	UO:0000185	Station data	Kaulon	1990/2014	Kaulon_East_1990/2014	East Java Province
Center for Water Resources Research and Development, Ministry of Public Works, Indonesia	Central Java Province	GAZ	GAZ:00005177	atmosphere	ENVO	ENVO:01000267	-6.909845	degree	UO	UO:0000185	109.732833	degree	UO	UO:0000185	Station data	Kauman	1986/2014	Kauman_Central_1986/2014	Central Java Province
Center for Water Resources Research and Development, Ministry of Public Works, Indonesia	East Java Province	GAZ	GAZ:00010154	atmosphere	ENVO	ENVO:01000267	-7.697778	degree	UO	UO:0000185	112.986389	degree	UO	UO:0000185	Station data	Kawisrejo	2001/2014	Kawisrejo_East_2001/2014	East Java Province
Center for Water Resources Research and Development, Ministry of Public Works, Indonesia	Central Java Province	GAZ	GAZ:00005177	atmosphere	ENVO	ENVO:01000267	-6.598223	degree	UO	UO:0000185	111.069397	degree	UO	UO:0000185	Station data	Kayen	1986/2014	Kayen_Central_1986/2014	Central Java Province
Center for Water Resources Research and Development, Ministry of Public Works, Indonesia	East Java Province	GAZ	GAZ:00010154	atmosphere	ENVO	ENVO:01000267	-7.572778	degree	UO	UO:0000185	112.718056	degree	UO	UO:0000185	Station data	Kd Cangkring	1986/2014	Kd Cangkring_East_1986/2014	East Java Province
Center for Water Resources Research and Development, Ministry of Public Works, Indonesia	East Java Province	GAZ	GAZ:00010154	atmosphere	ENVO	ENVO:01000267	-7.419975	degree	UO	UO:0000185	112.681411	degree	UO	UO:0000185	Station data	Kebon Agung	2003/2014	Kebon Agung_East_2003/2014	East Java Province
Center for Water Resources Research and Development, Ministry of Public Works, Indonesia	Central Java Province	GAZ	GAZ:00005177	atmosphere	ENVO	ENVO:01000267	-8.243611	degree	UO	UO:0000185	111.1775	degree	UO	UO:0000185	Station data	Kebonangung	1989/2014	Kebonangung_Central_1989/2014	Central Java Province
Center for Water Resources Research and Development, Ministry of Public Works, Indonesia	Central Java Province	GAZ	GAZ:00005177	atmosphere	ENVO	ENVO:01000267	-7.70083	degree	UO	UO:0000185	110.558668	degree	UO	UO:0000185	Station data	Kebonarum	1990/2014	Kebonarum_Central_1990/2014	Central Java Province
Center for Water Resources Research and Development, Ministry of Public Works, Indonesia	Central Java Province	GAZ	GAZ:00005177	atmosphere	ENVO	ENVO:01000267	-7.67336	degree	UO	UO:0000185	109.7424	degree	UO	UO:0000185	Station data	Kebumen	2004/2014	Kebumen_Central_2004/2014	Central Java Province
Center for Water Resources Research and Development, Ministry of Public Works, Indonesia	East Java Province	GAZ	GAZ:00010154	atmosphere	ENVO	ENVO:01000267	-8.209444	degree	UO	UO:0000185	113.308333	degree	UO	UO:0000185	Station data	Kec Pasirian	1990/2014	Kec Pasirian_East_1990/2014	East Java Province
Center for Water Resources Research and Development, Ministry of Public Works, Indonesia	Central Java Province	GAZ	GAZ:00005177	atmosphere	ENVO	ENVO:01000267	-7.104722	degree	UO	UO:0000185	109.289722	degree	UO	UO:0000185	Station data	Kecepit	1985/2014	Kecepit_Central_1985/2014	Central Java Province
Center for Water Resources Research and Development, Ministry of Public Works, Indonesia	East Java Province	GAZ	GAZ:00010154	atmosphere	ENVO	ENVO:01000267	-7.993056	degree	UO	UO:0000185	112.655556	degree	UO	UO:0000185	Station data	Ked Kandang	1990/2014	Ked Kandang_East_1990/2014	East Java Province
Center for Water Resources Research and Development, Ministry of Public Works, Indonesia	East Java Province	GAZ	GAZ:00010154	atmosphere	ENVO	ENVO:01000267	-7.805556	degree	UO	UO:0000185	112.003889	degree	UO	UO:0000185	Station data	Kediri	2001/2014	Kediri_East_2001/2014	East Java Province
Center for Water Resources Research and Development, Ministry of Public Works, Indonesia	Central Java Province	GAZ	GAZ:00005177	atmosphere	ENVO	ENVO:01000267	-6.71	degree	UO	UO:0000185	110.618056	degree	UO	UO:0000185	Station data	Kedung	2001/2014	Kedung_Central_2001/2014	Central Java Province
Center for Water Resources Research and Development, Ministry of Public Works, Indonesia	Central Java Province	GAZ	GAZ:00005177	atmosphere	ENVO	ENVO:01000267	-7.018889	degree	UO	UO:0000185	110.101389	degree	UO	UO:0000185	Station data	Kedung Asri	1986/2008	Kedung Asri_Central_1986/2008	Central Java Province
Center for Water Resources Research and Development, Ministry of Public Works, Indonesia	Central Java Province	GAZ	GAZ:00005177	atmosphere	ENVO	ENVO:01000267	-7.39005	degree	UO	UO:0000185	109.20738	degree	UO	UO:0000185	Station data	Kedung Banteng	1986/2014	Kedung Banteng_Central_1986/2014	Central Java Province
Center for Water Resources Research and Development, Ministry of Public Works, Indonesia	East Java Province	GAZ	GAZ:00010154	atmosphere	ENVO	ENVO:01000267	-7.454167	degree	UO	UO:0000185	112.525278	degree	UO	UO:0000185	Station data	Kedung Ploso	1990/2014	Kedung Ploso_East_1990/2014	East Java Province
Center for Water Resources Research and Development, Ministry of Public Works, Indonesia	Central Java Province	GAZ	GAZ:00005177	atmosphere	ENVO	ENVO:01000267	-7.550556	degree	UO	UO:0000185	109.510556	degree	UO	UO:0000185	Station data	Kedung Wringin	2000/2014	Kedung Wringin_Central_2000/2014	Central Java Province
Center for Water Resources Research and Development, Ministry of Public Works, Indonesia	East Java Province	GAZ	GAZ:00010154	atmosphere	ENVO	ENVO:01000267	-8.0345	degree	UO	UO:0000185	113.262806	degree	UO	UO:0000185	Station data	Kedungjajang	1986/2014	Kedungjajang_East_1986/2014	East Java Province
Center for Water Resources Research and Development, Ministry of Public Works, Indonesia	East Java Province	GAZ	GAZ:00010154	atmosphere	ENVO	ENVO:01000267	-7.311944	degree	UO	UO:0000185	112.320917	degree	UO	UO:0000185	Station data	Kedungpring	1990/2014	Kedungpring_East_1990/2014	East Java Province
Center for Water Resources Research and Development, Ministry of Public Works, Indonesia	East Java Province	GAZ	GAZ:00010154	atmosphere	ENVO	ENVO:01000267	-7.545686	degree	UO	UO:0000185	111.834214	degree	UO	UO:0000185	Station data	Kedungrejo	1994/2014	Kedungrejo_East_1994/2014	East Java Province
Center for Water Resources Research and Development, Ministry of Public Works, Indonesia	East Java Province	GAZ	GAZ:00010154	atmosphere	ENVO	ENVO:01000267	-7.465778	degree	UO	UO:0000185	112.222056	degree	UO	UO:0000185	Station data	Kedungrejo	1990/2014	Kedungrejo_East_1990/2014	East Java Province
Center for Water Resources Research and Development, Ministry of Public Works, Indonesia	Central Java Province	GAZ	GAZ:00005177	atmosphere	ENVO	ENVO:01000267	-7.626667	degree	UO	UO:0000185	109.646111	degree	UO	UO:0000185	Station data	Kedungsamak	1994/2014	Kedungsamak_Central_1994/2014	Central Java Province
Center for Water Resources Research and Development, Ministry of Public Works, Indonesia	East Java Province	GAZ	GAZ:00010154	atmosphere	ENVO	ENVO:01000267	-7.656114	degree	UO	UO:0000185	111.969811	degree	UO	UO:0000185	Station data	Kedungsoko	1990/2011	Kedungsoko_East_1990/2011	East Java Province
Center for Water Resources Research and Development, Ministry of Public Works, Indonesia	Central Java Province	GAZ	GAZ:00005177	atmosphere	ENVO	ENVO:01000267	-6.961667	degree	UO	UO:0000185	109.643056	degree	UO	UO:0000185	Station data	Kedungwuni	2004/2014	Kedungwuni_Central_2004/2014	Central Java Province
Center for Water Resources Research and Development, Ministry of Public Works, Indonesia	East Java Province	GAZ	GAZ:00010154	atmosphere	ENVO	ENVO:01000267	-7.876944	degree	UO	UO:0000185	113.841111	degree	UO	UO:0000185	Station data	Kelabang	1990/2014	Kelabang_East_1990/2014	East Java Province
Center for Water Resources Research and Development, Ministry of Public Works, Indonesia	Central Java Province	GAZ	GAZ:00005177	atmosphere	ENVO	ENVO:01000267	-7.762778	degree	UO	UO:0000185	109.691111	degree	UO	UO:0000185	Station data	Kelapasawit	2001/2014	Kelapasawit_Central_2001/2014	Central Java Province
Center for Water Resources Research and Development, Ministry of Public Works, Indonesia	Central Java Province	GAZ	GAZ:00005177	atmosphere	ENVO	ENVO:01000267	-6.483333	degree	UO	UO:0000185	110.866667	degree	UO	UO:0000185	Station data	Keling	1990/2014	Keling_Central_1990/2014	Central Java Province
Center for Water Resources Research and Development, Ministry of Public Works, Indonesia	Central Java Province	GAZ	GAZ:00005177	atmosphere	ENVO	ENVO:01000267	-6.895278	degree	UO	UO:0000185	109.191111	degree	UO	UO:0000185	Station data	Kemantren	1985/2014	Kemantren_Central_1985/2014	Central Java Province
BMKG Indonesia	West Java Province	GAZ	GAZ:00005176	atmosphere	ENVO	ENVO:01000267	-6.153786	degree	UO	UO:0000185	106.842245	degree	UO	UO:0000185	Station data	Kemayoran	1986/2014	Kemayoran_West_1986/2014	West Java Province
Center for Water Resources Research and Development, Ministry of Public Works, Indonesia	East Java Province	GAZ	GAZ:00010154	atmosphere	ENVO	ENVO:01000267	-7.305944	degree	UO	UO:0000185	112.320917	degree	UO	UO:0000185	Station data	Kembangbahu	1992/2014	Kembangbahu_East_1992/2014	East Java Province
Center for Water Resources Research and Development, Ministry of Public Works, Indonesia	East Java Province	GAZ	GAZ:00010154	atmosphere	ENVO	ENVO:01000267	-7.882061	degree	UO	UO:0000185	111.950539	degree	UO	UO:0000185	Station data	Kemt Mojo	1992/2014	Kemt Mojo_East_1992/2014	East Java Province
Center for Water Resources Research and Development, Ministry of Public Works, Indonesia	East Java Province	GAZ	GAZ:00010154	atmosphere	ENVO	ENVO:01000267	-7.769328	degree	UO	UO:0000185	112.086525	degree	UO	UO:0000185	Station data	Kemt Pagu	1999/2014	Kemt Pagu_East_1999/2014	East Java Province
Center for Water Resources Research and Development, Ministry of Public Works, Indonesia	Central Java Province	GAZ	GAZ:00005177	atmosphere	ENVO	ENVO:01000267	-7.624083	degree	UO	UO:0000185	111.104556	degree	UO	UO:0000185	Station data	Kemuning	1985/2014	Kemuning_Central_1985/2014	Central Java Province
Center for Water Resources Research and Development, Ministry of Public Works, Indonesia	East Java Province	GAZ	GAZ:00010154	atmosphere	ENVO	ENVO:01000267	-8.297426	degree	UO	UO:0000185	113.613462	degree	UO	UO:0000185	Station data	Kemuningsari	1985/2014	Kemuningsari_East_1985/2014	East Java Province
Center for Water Resources Research and Development, Ministry of Public Works, Indonesia	East Java Province	GAZ	GAZ:00010154	atmosphere	ENVO	ENVO:01000267	-8.305556	degree	UO	UO:0000185	113.336667	degree	UO	UO:0000185	Station data	Kencong 28	2004/2014	Kencong 28 _East_2004/2014	East Java Province
Center for Water Resources Research and Development, Ministry of Public Works, Indonesia	East Java Province	GAZ	GAZ:00010154	atmosphere	ENVO	ENVO:01000267	-7.74107	degree	UO	UO:0000185	113.949696	degree	UO	UO:0000185	Station data	Kendit	1990/2014	Kendit_East_1990/2014	East Java Province
Center for Water Resources Research and Development, Ministry of Public Works, Indonesia	East Java Province	GAZ	GAZ:00010154	atmosphere	ENVO	ENVO:01000267	-8.088667	degree	UO	UO:0000185	112.180278	degree	UO	UO:0000185	Station data	Kepanjen lor	1990/2011	Kepanjen lor_East_1990/2011	East Java Province
Center for Water Resources Research and Development, Ministry of Public Works, Indonesia	Central Java Province	GAZ	GAZ:00005177	atmosphere	ENVO	ENVO:01000267	-7.534444	degree	UO	UO:0000185	109.003611	degree	UO	UO:0000185	Station data	Kepil	2001/2014	Kepil_Central_2001/2014	Central Java Province
Center for Water Resources Research and Development, Ministry of Public Works, Indonesia	Central Java Province	GAZ	GAZ:00005177	atmosphere	ENVO	ENVO:01000267	-7.082222	degree	UO	UO:0000185	110.755	degree	UO	UO:0000185	Station data	Kepoh	1989/2014	Kepoh_Central_1989/2014	Central Java Province
Center for Water Resources Research and Development, Ministry of Public Works, Indonesia	Central Java Province	GAZ	GAZ:00005177	atmosphere	ENVO	ENVO:01000267	-7.586017	degree	UO	UO:0000185	110.559517	degree	UO	UO:0000185	Station data	Keposong	1986/2014	Keposong_Central_1986/2014	Central Java Province
Center for Water Resources Research and Development, Ministry of Public Works, Indonesia	East Java Province	GAZ	GAZ:00010154	atmosphere	ENVO	ENVO:01000267	-7.311111	degree	UO	UO:0000185	112.808056	degree	UO	UO:0000185	Station data	Keputih	1986/2014	Keputih_East_1986/2014	East Java Province
Center for Water Resources Research and Development, Ministry of Public Works, Indonesia	East Java Province	GAZ	GAZ:00010154	atmosphere	ENVO	ENVO:01000267	-6.908333	degree	UO	UO:0000185	111.883267	degree	UO	UO:0000185	Station data	Kerek	1999/2014	Kerek_East_1999/2014	East Java Province
Center for Water Resources Research and Development, Ministry of Public Works, Indonesia	Central Java Province	GAZ	GAZ:00005177	atmosphere	ENVO	ENVO:01000267	-7.559361	degree	UO	UO:0000185	111.060861	degree	UO	UO:0000185	Station data	Kerjo	2003/2013	Kerjo_Central_2003/2013	Central Java Province
Center for Water Resources Research and Development, Ministry of Public Works, Indonesia	West Java Province	GAZ	GAZ:00005176	atmosphere	ENVO	ENVO:01000267	-7.2	degree	UO	UO:0000185	107.6	degree	UO	UO:0000185	Station data	Kertamanah	2003/2014	Kertamanah_West_2003/2014	West Java Province
Center for Water Resources Research and Development, Ministry of Public Works, Indonesia	Central Java Province	GAZ	GAZ:00005177	atmosphere	ENVO	ENVO:01000267	-7.690556	degree	UO	UO:0000185	111.538056	degree	UO	UO:0000185	Station data	Kertobanyon	1994/2014	Kertobanyon_Central_1994/2014	Central Java Province
Center for Water Resources Research and Development, Ministry of Public Works, Indonesia	East Java Province	GAZ	GAZ:00010154	atmosphere	ENVO	ENVO:01000267	-7.595444	degree	UO	UO:0000185	112.108083	degree	UO	UO:0000185	Station data	Kertosono	1990/2014	Kertosono_East_1990/2014	East Java Province
Center for Water Resources Research and Development, Ministry of Public Works, Indonesia	East Java Province	GAZ	GAZ:00010154	atmosphere	ENVO	ENVO:01000267	-7.964167	degree	UO	UO:0000185	113.439167	degree	UO	UO:0000185	Station data	Kertosuko	1990/2014	Kertosuko_East_1990/2014	East Java Province
Center for Water Resources Research and Development, Ministry of Public Works, Indonesia	East Java Province	GAZ	GAZ:00010154	atmosphere	ENVO	ENVO:01000267	-8.170833	degree	UO	UO:0000185	112.133611	degree	UO	UO:0000185	Station data	Kesamben	1993/2014	Kesamben_East_1993/2014	East Java Province
Center for Water Resources Research and Development, Ministry of Public Works, Indonesia	East Java Province	GAZ	GAZ:00010154	atmosphere	ENVO	ENVO:01000267	-7.463833	degree	UO	UO:0000185	112.337	degree	UO	UO:0000185	Station data	Kesamben 1	2004/2014	Kesamben 1_East_2004/2014	East Java Province
Center for Water Resources Research and Development, Ministry of Public Works, Indonesia	East Java Province	GAZ	GAZ:00010154	atmosphere	ENVO	ENVO:01000267	-7.696086	degree	UO	UO:0000185	114.065874	degree	UO	UO:0000185	Station data	Kesambi Rampak	2001/2014	Kesambi Rampak_East_2001/2014	East Java Province
Center for Water Resources Research and Development, Ministry of Public Works, Indonesia	Central Java Province	GAZ	GAZ:00005177	atmosphere	ENVO	ENVO:01000267	-6.926944	degree	UO	UO:0000185	108.899722	degree	UO	UO:0000185	Station data	Ketanggungan	1986/2014	Ketanggungan_Central_1986/2014	Central Java Province
Center for Water Resources Research and Development, Ministry of Public Works, Indonesia	East Java Province	GAZ	GAZ:00010154	atmosphere	ENVO	ENVO:01000267	-7.687368	degree	UO	UO:0000185	112.688209	degree	UO	UO:0000185	Station data	Ketangi	1986/2014	Ketangi_East_1986/2014	East Java Province
Center for Water Resources Research and Development, Ministry of Public Works, Indonesia	East Java Province	GAZ	GAZ:00010154	atmosphere	ENVO	ENVO:01000267	-7.359167	degree	UO	UO:0000185	112.703056	degree	UO	UO:0000185	Station data	Ketegan	1986/2014	Ketegan_East_1986/2014	East Java Province
Center for Water Resources Research and Development, Ministry of Public Works, Indonesia	East Java Province	GAZ	GAZ:00010154	atmosphere	ENVO	ENVO:01000267	-7.446944	degree	UO	UO:0000185	112.69	degree	UO	UO:0000185	Station data	Ketintang	2004/2014	Ketintang_East_2004/2014	East Java Province
Center for Water Resources Research and Development, Ministry of Public Works, Indonesia	East Java Province	GAZ	GAZ:00010154	atmosphere	ENVO	ENVO:01000267	-7.751111	degree	UO	UO:0000185	114.224167	degree	UO	UO:0000185	Station data	KG 2	1990/2014	KG 2_East_1990/2014	East Java Province
Center for Water Resources Research and Development, Ministry of Public Works, Indonesia	Central Java Province	GAZ	GAZ:00005177	atmosphere	ENVO	ENVO:01000267	-6.863333	degree	UO	UO:0000185	109.003333	degree	UO	UO:0000185	Station data	Klampok	1985/1999	Klampok_Central_1985/1999	Central Java Province
Center for Water Resources Research and Development, Ministry of Public Works, Indonesia	West Java Province	GAZ	GAZ:00005176	atmosphere	ENVO	ENVO:01000267	-6.716667	degree	UO	UO:0000185	108.45	degree	UO	UO:0000185	Station data	Klangenan	1990/2014	Klangenan_West_1990/2014	West Java Province
Center for Water Resources Research and Development, Ministry of Public Works, Indonesia	Central Java Province	GAZ	GAZ:00005177	atmosphere	ENVO	ENVO:01000267	-6.848889	degree	UO	UO:0000185	109.480278	degree	UO	UO:0000185	Station data	Klareyan	1990/2014	Klareyan_Central_1990/2014	Central Java Province
Center for Water Resources Research and Development, Ministry of Public Works, Indonesia	Central Java Province	GAZ	GAZ:00005177	atmosphere	ENVO	ENVO:01000267	-7.741389	degree	UO	UO:0000185	109.6375	degree	UO	UO:0000185	Station data	Klirong	1994/2014	Klirong_Central_1994/2014	Central Java Province
Center for Water Resources Research and Development, Ministry of Public Works, Indonesia	East Java Province	GAZ	GAZ:00010154	atmosphere	ENVO	ENVO:01000267	-7.743917	degree	UO	UO:0000185	111.828164	degree	UO	UO:0000185	Station data	Klodan	1986/2014	Klodan_East_1986/2014	East Java Province
Center for Water Resources Research and Development, Ministry of Public Works, Indonesia	East Java Province	GAZ	GAZ:00010154	atmosphere	ENVO	ENVO:01000267	-7.066517	degree	UO	UO:0000185	112.087283	degree	UO	UO:0000185	Station data	Klotok	2004/2014	Klotok_East_2004/2014	East Java Province
Center for Water Resources Research and Development, Ministry of Public Works, Indonesia	East Java Province	GAZ	GAZ:00010154	atmosphere	ENVO	ENVO:01000267	-8.186667	degree	UO	UO:0000185	113.715278	degree	UO	UO:0000185	Station data	Kr Kedawung	2001/2014	Kr Kedawung_East_2001/2014	East Java Province
Center for Water Resources Research and Development, Ministry of Public Works, Indonesia	East Java Province	GAZ	GAZ:00010154	atmosphere	ENVO	ENVO:01000267	-6.7	degree	UO	UO:0000185	111.624444	degree	UO	UO:0000185	Station data	Kragan	1990/2014	Kragan_East_1990/2014	East Java Province
Center for Water Resources Research and Development, Ministry of Public Works, Indonesia	East Java Province	GAZ	GAZ:00010154	atmosphere	ENVO	ENVO:01000267	-7.770556	degree	UO	UO:0000185	113.413611	degree	UO	UO:0000185	Station data	Kraksaan	1985/2012	Kraksaan_East_1985/2012	East Java Province
Center for Water Resources Research and Development, Ministry of Public Works, Indonesia	West Java Province	GAZ	GAZ:00005176	atmosphere	ENVO	ENVO:01000267	-6.666667	degree	UO	UO:0000185	107.25	degree	UO	UO:0000185	Station data	Kranji	1985/2006	Kranji_West_1985/2006	West Java Province
Center for Water Resources Research and Development, Ministry of Public Works, Indonesia	West Java Province	GAZ	GAZ:00005176	atmosphere	ENVO	ENVO:01000267	-7.426389	degree	UO	UO:0000185	109.2334	degree	UO	UO:0000185	Station data	Kranji	1992/2014	Kranji_West_1992/2014	West Java Province
Center for Water Resources Research and Development, Ministry of Public Works, Indonesia	East Java Province	GAZ	GAZ:00010154	atmosphere	ENVO	ENVO:01000267	-7.935742	degree	UO	UO:0000185	111.960297	degree	UO	UO:0000185	Station data	Kras	1990/2014	Kras_East_1990/2014	East Java Province
Center for Water Resources Research and Development, Ministry of Public Works, Indonesia	East Java Province	GAZ	GAZ:00010154	atmosphere	ENVO	ENVO:01000267	-7.806944	degree	UO	UO:0000185	113.415	degree	UO	UO:0000185	Station data	Krejengan	1986/2014	Krejengan_East_1986/2014	East Java Province
Center for Water Resources Research and Development, Ministry of Public Works, Indonesia	East Java Province	GAZ	GAZ:00010154	atmosphere	ENVO	ENVO:01000267	-7.525833	degree	UO	UO:0000185	112.620278	degree	UO	UO:0000185	Station data	Krembung	1990/2014	Krembung_East_1990/2014	East Java Province
Center for Water Resources Research and Development, Ministry of Public Works, Indonesia	Central Java Province	GAZ	GAZ:00005177	atmosphere	ENVO	ENVO:01000267	-7.601667	degree	UO	UO:0000185	109.4575	degree	UO	UO:0000185	Station data	Kretek	1985/2011	Kretek_Central_1985/2011	Central Java Province
Center for Water Resources Research and Development, Ministry of Public Works, Indonesia	Central Java Province	GAZ	GAZ:00005177	atmosphere	ENVO	ENVO:01000267	-7.389022	degree	UO	UO:0000185	109.959393	degree	UO	UO:0000185	Station data	Kretek 1	1986/2014	Kretek 1_Central_1986/2014	Central Java Province
Center for Water Resources Research and Development, Ministry of Public Works, Indonesia	East Java Province	GAZ	GAZ:00010154	atmosphere	ENVO	ENVO:01000267	-7.425278	degree	UO	UO:0000185	112.579167	degree	UO	UO:0000185	Station data	Krian	2001/2014	Krian_East_2001/2014	East Java Province
Center for Water Resources Research and Development, Ministry of Public Works, Indonesia	East Java Province	GAZ	GAZ:00010154	atmosphere	ENVO	ENVO:01000267	-7.370601	degree	UO	UO:0000185	112.599016	degree	UO	UO:0000185	Station data	Krikilan	1990/2014	Krikilan_East_1990/2014	East Java Province
Center for Water Resources Research and Development, Ministry of Public Works, Indonesia	East Java Province	GAZ	GAZ:00010154	atmosphere	ENVO	ENVO:01000267	-7.580111	degree	UO	UO:0000185	112.15775	degree	UO	UO:0000185	Station data	Ktr Cab Perak	1990/2014	Ktr Cab Perak_East_1990/2014	East Java Province
Center for Water Resources Research and Development, Ministry of Public Works, Indonesia	East Java Province	GAZ	GAZ:00010154	atmosphere	ENVO	ENVO:01000267	-7.541361	degree	UO	UO:0000185	112.221333	degree	UO	UO:0000185	Station data	Ktr Din Jombang	1990/2014	Ktr Din Jombang_East_1990/2014	East Java Province
Center for Water Resources Research and Development, Ministry of Public Works, Indonesia	East Java Province	GAZ	GAZ:00010154	atmosphere	ENVO	ENVO:01000267	-7.765547	degree	UO	UO:0000185	112.188356	degree	UO	UO:0000185	Station data	Ktr Din Pare	1992/2014	Ktr Din Pare_East_1992/2014	East Java Province
Center for Water Resources Research and Development, Ministry of Public Works, Indonesia	East Java Province	GAZ	GAZ:00010154	atmosphere	ENVO	ENVO:01000267	-7.741197	degree	UO	UO:0000185	111.957956	degree	UO	UO:0000185	Station data	Ktr Peng Grogol	1992/2014	Ktr Peng Grogol_East_1992/2014	East Java Province
Center for Water Resources Research and Development, Ministry of Public Works, Indonesia	East Java Province	GAZ	GAZ:00010154	atmosphere	ENVO	ENVO:01000267	-7.815144	degree	UO	UO:0000185	112.088844	degree	UO	UO:0000185	Station data	Ktr Peng Gurah	2001/2014	Ktr Peng Gurah_East_2001/2014	East Java Province
Center for Water Resources Research and Development, Ministry of Public Works, Indonesia	Central Java Province	GAZ	GAZ:00005177	atmosphere	ENVO	ENVO:01000267	-6.804167	degree	UO	UO:0000185	110.858889	degree	UO	UO:0000185	Station data	Kudus	2004/2014	Kudus_Central_2004/2014	Central Java Province
Center for Water Resources Research and Development, Ministry of Public Works, Indonesia	East Java Province	GAZ	GAZ:00010154	atmosphere	ENVO	ENVO:01000267	-8.220833	degree	UO	UO:0000185	113.368889	degree	UO	UO:0000185	Station data	Kunir	1995/2006	Kunir_East_1995/2006	East Java Province
Center for Water Resources Research and Development, Ministry of Public Works, Indonesia	West Java Province	GAZ	GAZ:00005176	atmosphere	ENVO	ENVO:01000267	-7.416667	degree	UO	UO:0000185	108.383333	degree	UO	UO:0000185	Station data	Kuripan	1990/2014	Kuripan_West_1990/2014	West Java Province
Center for Water Resources Research and Development, Ministry of Public Works, Indonesia	Central Java Province	GAZ	GAZ:00005177	atmosphere	ENVO	ENVO:01000267	-7.738611	degree	UO	UO:0000185	109.914167	degree	UO	UO:0000185	Station data	Kutoarjo PSDA	1990/2014	Kutoarjo PSDA_Central_1990/2014	Central Java Province
Center for Water Resources Research and Development, Ministry of Public Works, Indonesia	Central Java Province	GAZ	GAZ:00005177	atmosphere	ENVO	ENVO:01000267	-7.017408	degree	UO	UO:0000185	109.691799	degree	UO	UO:0000185	Station data	Kutosari Doro	1990/2014	Kutosari Doro_Central_1990/2014	Central Java Province
Center for Water Resources Research and Development, Ministry of Public Works, Indonesia	Central Java Province	GAZ	GAZ:00005177	atmosphere	ENVO	ENVO:01000267	-7.717222	degree	UO	UO:0000185	109.736944	degree	UO	UO:0000185	Station data	Kutowinangun	1992/2014	Kutowinangun_Central_1992/2014	Central Java Province
Center for Water Resources Research and Development, Ministry of Public Works, Indonesia	East Java Province	GAZ	GAZ:00010154	atmosphere	ENVO	ENVO:01000267	-7.948306	degree	UO	UO:0000185	112.130378	degree	UO	UO:0000185	Station data	Kutukan	1990/2014	Kutukan_East_1990/2014	East Java Province
Center for Water Resources Research and Development, Ministry of Public Works, Indonesia	Central Java Province	GAZ	GAZ:00005177	atmosphere	ENVO	ENVO:01000267	-7.7	degree	UO	UO:0000185	109.515278	degree	UO	UO:0000185	Station data	Kuwarasan	1986/2014	Kuwarasan_Central_1986/2014	Central Java Province
Center for Water Resources Research and Development, Ministry of Public Works, Indonesia	East Java Province	GAZ	GAZ:00010154	atmosphere	ENVO	ENVO:01000267	-7.712278	degree	UO	UO:0000185	112.99865	degree	UO	UO:0000185	Station data	Kwd Grati	2000/2014	Kwd Grati_East_2000/2014	East Java Province
Center for Water Resources Research and Development, Ministry of Public Works, Indonesia	East Java Province	GAZ	GAZ:00010154	atmosphere	ENVO	ENVO:01000267	-8.143333	degree	UO	UO:0000185	113.185833	degree	UO	UO:0000185	Station data	Labruk Lor	1986/2014	Labruk Lor_East_1986/2014	East Java Province
Center for Water Resources Research and Development, Ministry of Public Works, Indonesia	East Java Province	GAZ	GAZ:00010154	atmosphere	ENVO	ENVO:01000267	-7.2155	degree	UO	UO:0000185	112.6646	degree	UO	UO:0000185	Station data	Lamongan	2001/2014	Lamongan_East_2001/2014	East Java Province
Center for Water Resources Research and Development, Ministry of Public Works, Indonesia	Central Java Province	GAZ	GAZ:00005177	atmosphere	ENVO	ENVO:01000267	-6.743889	degree	UO	UO:0000185	111.040278	degree	UO	UO:0000185	Station data	Langse	1986/2014	Langse_Central_1986/2014	Central Java Province
Center for Water Resources Research and Development, Ministry of Public Works, Indonesia	East Java Province	GAZ	GAZ:00010154	atmosphere	ENVO	ENVO:01000267	-7.287778	degree	UO	UO:0000185	112.74	degree	UO	UO:0000185	Station data	Larangan	1986/2014	Larangan_East_1986/2014	East Java Province
Center for Water Resources Research and Development, Ministry of Public Works, Indonesia	East Java Province	GAZ	GAZ:00010154	atmosphere	ENVO	ENVO:01000267	-7.804444	degree	UO	UO:0000185	112.698333	degree	UO	UO:0000185	Station data	Lawang	1990/2014	Lawang_East_1990/2014	East Java Province
Center for Water Resources Research and Development, Ministry of Public Works, Indonesia	Central Java Province	GAZ	GAZ:00005177	atmosphere	ENVO	ENVO:01000267	-7.056111	degree	UO	UO:0000185	109.139722	degree	UO	UO:0000185	Station data	Lebaksiu	1990/2014	Lebaksiu_Central_1990/2014	Central Java Province
Center for Water Resources Research and Development, Ministry of Public Works, Indonesia	East Java Province	GAZ	GAZ:00010154	atmosphere	ENVO	ENVO:01000267	-8.141139	degree	UO	UO:0000185	113.870333	degree	UO	UO:0000185	Station data	Ledok Ombo	2000/2014	Ledok Ombo_East_2000/2014	East Java Province
Center for Water Resources Research and Development, Ministry of Public Works, Indonesia	Central Java Province	GAZ	GAZ:00005177	atmosphere	ENVO	ENVO:01000267	-7.421944	degree	UO	UO:0000185	109.86	degree	UO	UO:0000185	Station data	Leksono	1985/2014	Leksono_Central_1985/2014	Central Java Province
Center for Water Resources Research and Development, Ministry of Public Works, Indonesia	West Java Province	GAZ	GAZ:00005176	atmosphere	ENVO	ENVO:01000267	-6.466667	degree	UO	UO:0000185	106.1	degree	UO	UO:0000185	Station data	Leles	1986/2000	Leles_West_1986/2000	West Java Province
Center for Water Resources Research and Development, Ministry of Public Works, Indonesia	West Java Province	GAZ	GAZ:00005176	atmosphere	ENVO	ENVO:01000267	-7.283333	degree	UO	UO:0000185	108.5	degree	UO	UO:0000185	Station data	Lemah Neundeut	1985/2004	Lemah Neundeut_West_1985/2004	West Java Province
Center for Water Resources Research and Development, Ministry of Public Works, Indonesia	Central Java Province	GAZ	GAZ:00005177	atmosphere	ENVO	ENVO:01000267	-7.002778	degree	UO	UO:0000185	109.050278	degree	UO	UO:0000185	Station data	Lenggor	1990/2014	Lenggor_Central_1990/2014	Central Java Province
Center for Water Resources Research and Development, Ministry of Public Works, Indonesia	East Java Province	GAZ	GAZ:00010154	atmosphere	ENVO	ENVO:01000267	-7.535239	degree	UO	UO:0000185	112.076081	degree	UO	UO:0000185	Station data	Lengkong	1994/2014	Lengkong_East_1994/2014	East Java Province
Center for Water Resources Research and Development, Ministry of Public Works, Indonesia	West Java Province	GAZ	GAZ:00005176	atmosphere	ENVO	ENVO:01000267	-6.42	degree	UO	UO:0000185	108.03	degree	UO	UO:0000185	Station data	Leuweng semut	1997/2006	Leuweng semut_West_1997/2006	West Java Province
Center for Water Resources Research and Development, Ministry of Public Works, Indonesia	Central Java Province	GAZ	GAZ:00005177	atmosphere	ENVO	ENVO:01000267	-7.368259	degree	UO	UO:0000185	109.768294	degree	UO	UO:0000185	Station data	Limbangan	1988/2014	Limbangan_Central_1988/2014	Central Java Province
Center for Water Resources Research and Development, Ministry of Public Works, Indonesia	Central Java Province	GAZ	GAZ:00005177	atmosphere	ENVO	ENVO:01000267	-7.010377	degree	UO	UO:0000185	109.928892	degree	UO	UO:0000185	Station data	Limpung	1990/2014	Limpung_Central_1990/2014	Central Java Province
Center for Water Resources Research and Development, Ministry of Public Works, Indonesia	East Java Province	GAZ	GAZ:00010154	atmosphere	ENVO	ENVO:01000267	-8.015833	degree	UO	UO:0000185	112.039722	degree	UO	UO:0000185	Station data	Lodoyo	1990/2014	Lodoyo_East_1990/2014	East Java Province
Center for Water Resources Research and Development, Ministry of Public Works, Indonesia	East Java Province	GAZ	GAZ:00010154	atmosphere	ENVO	ENVO:01000267	-8.400083	degree	UO	UO:0000185	113.517361	degree	UO	UO:0000185	Station data	Lojejer	2004/2014	Lojejer_East_2004/2014	East Java Province
Center for Water Resources Research and Development, Ministry of Public Works, Indonesia	West Java Province	GAZ	GAZ:00005176	atmosphere	ENVO	ENVO:01000267	-6.4	degree	UO	UO:0000185	108.166667	degree	UO	UO:0000185	Station data	Losari	1985/2012	Losari_West_1985/2012	West Java Province
Center for Water Resources Research and Development, Ministry of Public Works, Indonesia	Central Java Province	GAZ	GAZ:00005177	atmosphere	ENVO	ENVO:01000267	-6.847778	degree	UO	UO:0000185	108.815278	degree	UO	UO:0000185	Station data	Losari Lor	1990/2014	Losari Lor_Central_1990/2014	Central Java Province
Center for Water Resources Research and Development, Ministry of Public Works, Indonesia	East Java Province	GAZ	GAZ:00010154	atmosphere	ENVO	ENVO:01000267	-7.841667	degree	UO	UO:0000185	113.029167	degree	UO	UO:0000185	Station data	Lumbang	1986/2014	Lumbang_East_1986/2014	East Java Province
Center for Water Resources Research and Development, Ministry of Public Works, Indonesia	East Java Province	GAZ	GAZ:00010154	atmosphere	ENVO	ENVO:01000267	-7.831944	degree	UO	UO:0000185	113.065833	degree	UO	UO:0000185	Station data	Lumbang	1990/2014	Lumbang_East_1990/2014	East Java Province
Center for Water Resources Research and Development, Ministry of Public Works, Indonesia	Central Java Province	GAZ	GAZ:00005177	atmosphere	ENVO	ENVO:01000267	-7.446185	degree	UO	UO:0000185	108.97505	degree	UO	UO:0000185	Station data	Lumbir	1985/2013	Lumbir_Central_1985/2013	Central Java Province
Center for Water Resources Research and Development, Ministry of Public Works, Indonesia	East Java Province	GAZ	GAZ:00010154	atmosphere	ENVO	ENVO:01000267	-8.018833	degree	UO	UO:0000185	113.787417	degree	UO	UO:0000185	Station data	Maesan	2004/2014	Maesan_East_2004/2014	East Java Province
Center for Water Resources Research and Development, Ministry of Public Works, Indonesia	Central Java Province	GAZ	GAZ:00005177	atmosphere	ENVO	ENVO:01000267	-7.493889	degree	UO	UO:0000185	110.222778	degree	UO	UO:0000185	Station data	Magelang	1986/2011	Magelang_Central_1986/2011	Central Java Province
Center for Water Resources Research and Development, Ministry of Public Works, Indonesia	Central Java Province	GAZ	GAZ:00005177	atmosphere	ENVO	ENVO:01000267	-7.2918	degree	UO	UO:0000185	108.759649	degree	UO	UO:0000185	Station data	Majenang	1986/2013	Majenang_Central_1986/2013	Central Java Province
Center for Water Resources Research and Development, Ministry of Public Works, Indonesia	West Java Province	GAZ	GAZ:00005176	atmosphere	ENVO	ENVO:01000267	-7.216667	degree	UO	UO:0000185	107.583333	degree	UO	UO:0000185	Station data	Malabar	1986/2005	Malabar_West_1986/2005	West Java Province
Center for Water Resources Research and Development, Ministry of Public Works, Indonesia	West Java Province	GAZ	GAZ:00005176	atmosphere	ENVO	ENVO:01000267	-7	degree	UO	UO:0000185	106.783333	degree	UO	UO:0000185	Station data	Mandaling	1987/2001	Mandaling_West_1987/2001	West Java Province
Center for Water Resources Research and Development, Ministry of Public Works, Indonesia	Central Java Province	GAZ	GAZ:00005177	atmosphere	ENVO	ENVO:01000267	-7.444864	degree	UO	UO:0000185	109.537241	degree	UO	UO:0000185	Station data	Mandiraja	1985/2014	Mandiraja_Central_1985/2014	Central Java Province
Center for Water Resources Research and Development, Ministry of Public Works, Indonesia	West Java Province	GAZ	GAZ:00005176	atmosphere	ENVO	ENVO:01000267	-6.209551	degree	UO	UO:0000185	106.847989	degree	UO	UO:0000185	Station data	Manggis	2002/2014	Manggis_West_2002/2014	West Java Province
Center for Water Resources Research and Development, Ministry of Public Works, Indonesia	Central Java Province	GAZ	GAZ:00005177	atmosphere	ENVO	ENVO:01000267	-7.817528	degree	UO	UO:0000185	110.809667	degree	UO	UO:0000185	Station data	Manyaran	1990/2014	Manyaran_Central_1990/2014	Central Java Province
Center for Water Resources Research and Development, Ministry of Public Works, Indonesia	West Java Province	GAZ	GAZ:00005176	atmosphere	ENVO	ENVO:01000267	-6.8	degree	UO	UO:0000185	107.633333	degree	UO	UO:0000185	Station data	Margahayu	1994/2014	Margahayu_West_1994/2014	West Java Province
Center for Water Resources Research and Development, Ministry of Public Works, Indonesia	Central Java Province	GAZ	GAZ:00005177	atmosphere	ENVO	ENVO:01000267	-7.092778	degree	UO	UO:0000185	109.024722	degree	UO	UO:0000185	Station data	Margasari	1990/2014	Margasari_Central_1990/2014	Central Java Province
BMKG Indonesia	East Java Province	GAZ	GAZ:00010154	atmosphere	ENVO	ENVO:01000267	-7.205424	degree	UO	UO:0000185	112.738118	degree	UO	UO:0000185	Station data	Maritim	1985/2014	Maritim_East_1985/2014	East Java Province
Center for Water Resources Research and Development, Ministry of Public Works, Indonesia	Central Java Province	GAZ	GAZ:00005177	atmosphere	ENVO	ENVO:01000267	-7.643778	degree	UO	UO:0000185	111.04925	degree	UO	UO:0000185	Station data	Matesih	1990/2014	Matesih_Central_1990/2014	Central Java Province
Center for Water Resources Research and Development, Ministry of Public Works, Indonesia	Central Java Province	GAZ	GAZ:00005177	atmosphere	ENVO	ENVO:01000267	-6.89885	degree	UO	UO:0000185	109.673472	degree	UO	UO:0000185	Station data	Medono	1990/2010	Medono_Central_1990/2010	Central Java Province
Center for Water Resources Research and Development, Ministry of Public Works, Indonesia	East Java Province	GAZ	GAZ:00010154	atmosphere	ENVO	ENVO:01000267	-7.176659	degree	UO	UO:0000185	111.995867	degree	UO	UO:0000185	Station data	Mekuris	1986/2014	Mekuris_East_1986/2014	East Java Province
Center for Water Resources Research and Development, Ministry of Public Works, Indonesia	East Java Province	GAZ	GAZ:00010154	atmosphere	ENVO	ENVO:01000267	-7.294983	degree	UO	UO:0000185	112.598667	degree	UO	UO:0000185	Station data	Menganti	1992/2014	Menganti_East_1992/2014	East Java Province
Center for Water Resources Research and Development, Ministry of Public Works, Indonesia	Central Java Province	GAZ	GAZ:00005177	atmosphere	ENVO	ENVO:01000267	-6.803065	degree	UO	UO:0000185	110.697845	degree	UO	UO:0000185	Station data	Mijen Banaran	2001/2014	Mijen Banaran_Central_2001/2014	Central Java Province
Center for Water Resources Research and Development, Ministry of Public Works, Indonesia	Central Java Province	GAZ	GAZ:00005177	atmosphere	ENVO	ENVO:01000267	-7.504674	degree	UO	UO:0000185	109.656304	degree	UO	UO:0000185	Station data	Mirit	1990/2014	Mirit_Central_1990/2014	Central Java Province
Center for Water Resources Research and Development, Ministry of Public Works, Indonesia	East Java Province	GAZ	GAZ:00010154	atmosphere	ENVO	ENVO:01000267	-7.813333	degree	UO	UO:0000185	113.788056	degree	UO	UO:0000185	Station data	Mlandingan	2004/2014	Mlandingan_East_2004/2014	East Java Province
Center for Water Resources Research and Development, Ministry of Public Works, Indonesia	East Java Province	GAZ	GAZ:00010154	atmosphere	ENVO	ENVO:01000267	-7.661175	degree	UO	UO:0000185	111.873694	degree	UO	UO:0000185	Station data	Mlilir	1994/2014	Mlilir_East_1994/2014	East Java Province
Center for Water Resources Research and Development, Ministry of Public Works, Indonesia	Central Java Province	GAZ	GAZ:00005177	atmosphere	ENVO	ENVO:01000267	-6.533333	degree	UO	UO:0000185	110.701389	degree	UO	UO:0000185	Station data	Mlonggo	2001/2014	Mlonggo_Central_2001/2014	Central Java Province
Center for Water Resources Research and Development, Ministry of Public Works, Indonesia	East Java Province	GAZ	GAZ:00010154	atmosphere	ENVO	ENVO:01000267	-7.552972	degree	UO	UO:0000185	112.355806	degree	UO	UO:0000185	Station data	Mojoagung	1990/2014	Mojoagung_East_1990/2014	East Java Province
Center for Water Resources Research and Development, Ministry of Public Works, Indonesia	East Java Province	GAZ	GAZ:00010154	atmosphere	ENVO	ENVO:01000267	-7.515417	degree	UO	UO:0000185	112.556972	degree	UO	UO:0000185	Station data	Mojosari	1986/2014	Mojosari_East_1986/2014	East Java Province
Center for Water Resources Research and Development, Ministry of Public Works, Indonesia	Central Java Province	GAZ	GAZ:00005177	atmosphere	ENVO	ENVO:01000267	-7.230833	degree	UO	UO:0000185	109.926944	degree	UO	UO:0000185	Station data	Mojotengah	1985/2014	Mojotengah_Central_1985/2014	Central Java Province
Center for Water Resources Research and Development, Ministry of Public Works, Indonesia	East Java Province	GAZ	GAZ:00010154	atmosphere	ENVO	ENVO:01000267	-7.6285	degree	UO	UO:0000185	112.303639	degree	UO	UO:0000185	Station data	Mojowarno	1991/2014	Mojowarno_East_1991/2014	East Java Province
Center for Water Resources Research and Development, Ministry of Public Works, Indonesia	East Java Province	GAZ	GAZ:00010154	atmosphere	ENVO	ENVO:01000267	-6.9572	degree	UO	UO:0000185	111.9069	degree	UO	UO:0000185	Station data	Montong	1986/2014	Montong_East_1986/2014	East Java Province
Center for Water Resources Research and Development, Ministry of Public Works, Indonesia	Central Java Province	GAZ	GAZ:00005177	atmosphere	ENVO	ENVO:01000267	-6.768889	degree	UO	UO:0000185	111.486389	degree	UO	UO:0000185	Station data	Mudal	2001/2014	Mudal_Central_2001/2014	Central Java Province
Center for Water Resources Research and Development, Ministry of Public Works, Indonesia	East Java Province	GAZ	GAZ:00010154	atmosphere	ENVO	ENVO:01000267	-7.800556	degree	UO	UO:0000185	113.163333	degree	UO	UO:0000185	Station data	Muneng	1990/2014	Muneng_East_1990/2014	East Java Province
Center for Water Resources Research and Development, Ministry of Public Works, Indonesia	Central Java Province	GAZ	GAZ:00005177	atmosphere	ENVO	ENVO:01000267	-7.582222	degree	UO	UO:0000185	110.2525	degree	UO	UO:0000185	Station data	Mungkid	1998/2014	Mungkid_Central_1998/2014	Central Java Province
Center for Water Resources Research and Development, Ministry of Public Works, Indonesia	Central Java Province	GAZ	GAZ:00005177	atmosphere	ENVO	ENVO:01000267	-7.464444	degree	UO	UO:0000185	109.939167	degree	UO	UO:0000185	Station data	Mungkung	1985/2011	Mungkung_Central_1985/2011	Central Java Province
Center for Water Resources Research and Development, Ministry of Public Works, Indonesia	East Java Province	GAZ	GAZ:00010154	atmosphere	ENVO	ENVO:01000267	-8.318056	degree	UO	UO:0000185	111.6	degree	UO	UO:0000185	Station data	Munjungan	1990/2014	Munjungan_East_1990/2014	East Java Province
Center for Water Resources Research and Development, Ministry of Public Works, Indonesia	Central Java Province	GAZ	GAZ:00005177	atmosphere	ENVO	ENVO:01000267	-7.388056	degree	UO	UO:0000185	110.394167	degree	UO	UO:0000185	Station data	Ngablak	1986/2014	Ngablak_Central_1986/2014	Central Java Province
Center for Water Resources Research and Development, Ministry of Public Works, Indonesia	East Java Province	GAZ	GAZ:00010154	atmosphere	ENVO	ENVO:01000267	-7.008	degree	UO	UO:0000185	111.797133	degree	UO	UO:0000185	Station data	Ngabongan	1986/2014	Ngabongan_East_1986/2014	East Java Province
Center for Water Resources Research and Development, Ministry of Public Works, Indonesia	Central Java Province	GAZ	GAZ:00005177	atmosphere	ENVO	ENVO:01000267	-7.355833	degree	UO	UO:0000185	110.053333	degree	UO	UO:0000185	Station data	Ngadirejo	1995/2014	Ngadirejo_Central_1995/2014	Central Java Province
Center for Water Resources Research and Development, Ministry of Public Works, Indonesia	Central Java Province	GAZ	GAZ:00005177	atmosphere	ENVO	ENVO:01000267	-7.817556	degree	UO	UO:0000185	110.995583	degree	UO	UO:0000185	Station data	Ngadirojo	2003/2014	Ngadirojo_Central_2003/2014	Central Java Province
Center for Water Resources Research and Development, Ministry of Public Works, Indonesia	East Java Province	GAZ	GAZ:00010154	atmosphere	ENVO	ENVO:01000267	-7.927222	degree	UO	UO:0000185	113.009167	degree	UO	UO:0000185	Station data	Ngadisari	1991/2014	Ngadisari_East_1991/2014	East Java Province
Center for Water Resources Research and Development, Ministry of Public Works, Indonesia	East Java Province	GAZ	GAZ:00010154	atmosphere	ENVO	ENVO:01000267	-7.063531	degree	UO	UO:0000185	112.452417	degree	UO	UO:0000185	Station data	Ngaglik	1990/2014	Ngaglik_East_1990/2014	East Java Province
Center for Water Resources Research and Development, Ministry of Public Works, Indonesia	East Java Province	GAZ	GAZ:00010154	atmosphere	ENVO	ENVO:01000267	-8.097222	degree	UO	UO:0000185	112.5425	degree	UO	UO:0000185	Station data	Ngajum	1986/2014	Ngajum_East_1986/2014	East Java Province
Center for Water Resources Research and Development, Ministry of Public Works, Indonesia	Central Java Province	GAZ	GAZ:00005177	atmosphere	ENVO	ENVO:01000267	-8.047891	degree	UO	UO:0000185	110.975424	degree	UO	UO:0000185	Station data	Ngancar	1990/2014	Ngancar_Central_1990/2014	Central Java Province
Center for Water Resources Research and Development, Ministry of Public Works, Indonesia	East Java Province	GAZ	GAZ:00010154	atmosphere	ENVO	ENVO:01000267	-7.586983	degree	UO	UO:0000185	111.904664	degree	UO	UO:0000185	Station data	Nganjuk	1995/2014	Nganjuk_East_1995/2014	East Java Province
Center for Water Resources Research and Development, Ministry of Public Works, Indonesia	East Java Province	GAZ	GAZ:00010154	atmosphere	ENVO	ENVO:01000267	-7.928333	degree	UO	UO:0000185	112.616944	degree	UO	UO:0000185	Station data	Ngantang	1990/2014	Ngantang_East_1990/2014	East Java Province
Center for Water Resources Research and Development, Ministry of Public Works, Indonesia	East Java Province	GAZ	GAZ:00010154	atmosphere	ENVO	ENVO:01000267	-8.060278	degree	UO	UO:0000185	111.945278	degree	UO	UO:0000185	Station data	Ngantru	1990/2014	Ngantru_East_1990/2014	East Java Province
Center for Water Resources Research and Development, Ministry of Public Works, Indonesia	East Java Province	GAZ	GAZ:00010154	atmosphere	ENVO	ENVO:01000267	-7.526292	degree	UO	UO:0000185	112.112556	degree	UO	UO:0000185	Station data	Ngasem	1994/2014	Ngasem_East_1994/2014	East Java Province
Center for Water Resources Research and Development, Ministry of Public Works, Indonesia	East Java Province	GAZ	GAZ:00010154	atmosphere	ENVO	ENVO:01000267	-7.482083	degree	UO	UO:0000185	112.3597	degree	UO	UO:0000185	Station data	Ngimbang	1986/2014	Ngimbang_East_1986/2014	East Java Province
Center for Water Resources Research and Development, Ministry of Public Works, Indonesia	East Java Province	GAZ	GAZ:00010154	atmosphere	ENVO	ENVO:01000267	-6.880449	degree	UO	UO:0000185	111.787532	degree	UO	UO:0000185	Station data	Ngolahan	2002/2014	Ngolahan_East_2002/2014	East Java Province
Center for Water Resources Research and Development, Ministry of Public Works, Indonesia	Central Java Province	GAZ	GAZ:00005177	atmosphere	ENVO	ENVO:01000267	-7.870556	degree	UO	UO:0000185	109.974167	degree	UO	UO:0000185	Station data	Ngombol	1992/2014	Ngombol_Central_1992/2014	Central Java Province
Center for Water Resources Research and Development, Ministry of Public Works, Indonesia	East Java Province	GAZ	GAZ:00010154	atmosphere	ENVO	ENVO:01000267	-8.071667	degree	UO	UO:0000185	112.208056	degree	UO	UO:0000185	Station data	Ngrendeng	1990/2014	Ngrendeng_East_1990/2014	East Java Province
Center for Water Resources Research and Development, Ministry of Public Works, Indonesia	East Java Province	GAZ	GAZ:00010154	atmosphere	ENVO	ENVO:01000267	-7.307452	degree	UO	UO:0000185	111.916667	degree	UO	UO:0000185	Station data	Ngujung	1985/2014	Ngujung_East_1985/2014	East Java Province
Center for Water Resources Research and Development, Ministry of Public Works, Indonesia	East Java Province	GAZ	GAZ:00010154	atmosphere	ENVO	ENVO:01000267	-7.726944	degree	UO	UO:0000185	113.078611	degree	UO	UO:0000185	Station data	Nguling	1986/2014	Nguling_East_1986/2014	East Java Province
Center for Water Resources Research and Development, Ministry of Public Works, Indonesia	East Java Province	GAZ	GAZ:00010154	atmosphere	ENVO	ENVO:01000267	-8.1175	degree	UO	UO:0000185	112.003889	degree	UO	UO:0000185	Station data	Ngunut	1996/2014	Ngunut_East_1996/2014	East Java Province
Center for Water Resources Research and Development, Ministry of Public Works, Indonesia	Central Java Province	GAZ	GAZ:00005177	atmosphere	ENVO	ENVO:01000267	-7.667583	degree	UO	UO:0000185	110.597528	degree	UO	UO:0000185	Station data	Ngupit	1989/2014	Ngupit_Central_1989/2014	Central Java Province
Center for Water Resources Research and Development, Ministry of Public Works, Indonesia	Central Java Province	GAZ	GAZ:00005177	atmosphere	ENVO	ENVO:01000267	-7.732083	degree	UO	UO:0000185	110.86425	degree	UO	UO:0000185	Station data	Nguter	1990/2014	Nguter_Central_1990/2014	Central Java Province
Center for Water Resources Research and Development, Ministry of Public Works, Indonesia	East Java Province	GAZ	GAZ:00010154	atmosphere	ENVO	ENVO:01000267	-7.704444	degree	UO	UO:0000185	114.010278	degree	UO	UO:0000185	Station data	Olean	2004/2014	Olean_East_2004/2014	East Java Province
Center for Water Resources Research and Development, Ministry of Public Works, Indonesia	East Java Province	GAZ	GAZ:00010154	atmosphere	ENVO	ENVO:01000267	-7.677519	degree	UO	UO:0000185	111.916583	degree	UO	UO:0000185	Station data	Pace	1994/2014	Pace_East_1994/2014	East Java Province
Center for Water Resources Research and Development, Ministry of Public Works, Indonesia	East Java Province	GAZ	GAZ:00010154	atmosphere	ENVO	ENVO:01000267	-7.612861	degree	UO	UO:0000185	112.540056	degree	UO	UO:0000185	Station data	Pacet	1986/2014	Pacet_East_1986/2014	East Java Province
Center for Water Resources Research and Development, Ministry of Public Works, Indonesia	West Java Province	GAZ	GAZ:00005176	atmosphere	ENVO	ENVO:01000267	-6.562881	degree	UO	UO:0000185	105.828102	degree	UO	UO:0000185	Station data	Padaherang	1989/2006	Padaherang_West_1989/2006	West Java Province
Center for Water Resources Research and Development, Ministry of Public Works, Indonesia	West Java Province	GAZ	GAZ:00005176	atmosphere	ENVO	ENVO:01000267	-7.733333	degree	UO	UO:0000185	108.033333	degree	UO	UO:0000185	Station data	Padawaras	1998/2014	Padawaras_West_1998/2014	West Java Province
Center for Water Resources Research and Development, Ministry of Public Works, Indonesia	Central Java Province	GAZ	GAZ:00005177	atmosphere	ENVO	ENVO:01000267	-7.040556	degree	UO	UO:0000185	110.046389	degree	UO	UO:0000185	Station data	Pageruyung	1999/2009	Pageruyung_Central_1999/2009	Central Java Province
Center for Water Resources Research and Development, Ministry of Public Works, Indonesia	East Java Province	GAZ	GAZ:00010154	atmosphere	ENVO	ENVO:01000267	-7.9875	degree	UO	UO:0000185	111.805	degree	UO	UO:0000185	Station data	Pagerwojo	1990/2014	Pagerwojo_East_1990/2014	East Java Province
Center for Water Resources Research and Development, Ministry of Public Works, Indonesia	Central Java Province	GAZ	GAZ:00005177	atmosphere	ENVO	ENVO:01000267	-7.265278	degree	UO	UO:0000185	109.0375	degree	UO	UO:0000185	Station data	Paguyangan	2002/2014	Paguyangan_Central_2002/2014	Central Java Province
Center for Water Resources Research and Development, Ministry of Public Works, Indonesia	East Java Province	GAZ	GAZ:00010154	atmosphere	ENVO	ENVO:01000267	-7.773667	degree	UO	UO:0000185	113.380361	degree	UO	UO:0000185	Station data	Pajarakan	1990/2014	Pajarakan_East_1990/2014	East Java Province
Center for Water Resources Research and Development, Ministry of Public Works, Indonesia	East Java Province	GAZ	GAZ:00010154	atmosphere	ENVO	ENVO:01000267	-7.800278	degree	UO	UO:0000185	113.201111	degree	UO	UO:0000185	Station data	Pakis Taji	1990/2014	Pakis Taji_East_1990/2014	East Java Province
Center for Water Resources Research and Development, Ministry of Public Works, Indonesia	West Java Province	GAZ	GAZ:00005176	atmosphere	ENVO	ENVO:01000267	-6.237779	degree	UO	UO:0000185	106.785421	degree	UO	UO:0000185	Station data	Pakubuwono	1989/2003	Pakubuwono_West_1989/2003	West Java Province
Center for Water Resources Research and Development, Ministry of Public Works, Indonesia	East Java Province	GAZ	GAZ:00010154	atmosphere	ENVO	ENVO:01000267	-7.773333	degree	UO	UO:0000185	113.541389	degree	UO	UO:0000185	Station data	Pakuniran	1990/2014	Pakuniran_East_1990/2014	East Java Province
Center for Water Resources Research and Development, Ministry of Public Works, Indonesia	East Java Province	GAZ	GAZ:00010154	atmosphere	ENVO	ENVO:01000267	-8.174722	degree	UO	UO:0000185	113.766111	degree	UO	UO:0000185	Station data	Pakusari	2000/2014	Pakusari_East_2000/2014	East Java Province
Center for Water Resources Research and Development, Ministry of Public Works, Indonesia	West Java Province	GAZ	GAZ:00005176	atmosphere	ENVO	ENVO:01000267	-6.28	degree	UO	UO:0000185	107.68	degree	UO	UO:0000185	Station data	Pamanukan	1997/2006	Pamanukan_West_1997/2006	West Java Province
Center for Water Resources Research and Development, Ministry of Public Works, Indonesia	West Java Province	GAZ	GAZ:00005176	atmosphere	ENVO	ENVO:01000267	-6.266667	degree	UO	UO:0000185	106.283333	degree	UO	UO:0000185	Station data	Pamarayan	2000/2014	Pamarayan_West_2000/2014	West Java Province
Center for Water Resources Research and Development, Ministry of Public Works, Indonesia	West Java Province	GAZ	GAZ:00005176	atmosphere	ENVO	ENVO:01000267	-7.4	degree	UO	UO:0000185	107.833333	degree	UO	UO:0000185	Station data	Pamegatan	2002/2014	Pamegatan_West_2002/2014	West Java Province
Center for Water Resources Research and Development, Ministry of Public Works, Indonesia	West Java Province	GAZ	GAZ:00005176	atmosphere	ENVO	ENVO:01000267	-7.257627	degree	UO	UO:0000185	107.77597	degree	UO	UO:0000185	Station data	Pamulihan	1997/2014	Pamulihan_West_1997/2014	West Java Province
Center for Water Resources Research and Development, Ministry of Public Works, Indonesia	East Java Province	GAZ	GAZ:00010154	atmosphere	ENVO	ENVO:01000267	-6.9134	degree	UO	UO:0000185	112.458828	degree	UO	UO:0000185	Station data	Panceng	2001/2014	Panceng_East_2001/2014	East Java Province
Center for Water Resources Research and Development, Ministry of Public Works, Indonesia	East Java Province	GAZ	GAZ:00010154	atmosphere	ENVO	ENVO:01000267	-7.865	degree	UO	UO:0000185	113.47	degree	UO	UO:0000185	Station data	Pandanlaras	1990/2014	Pandanlaras_East_1990/2014	East Java Province
Center for Water Resources Research and Development, Ministry of Public Works, Indonesia	West Java Province	GAZ	GAZ:00005176	atmosphere	ENVO	ENVO:01000267	-7.136464	degree	UO	UO:0000185	107.662199	degree	UO	UO:0000185	Station data	Pangauban	1997/2014	Pangauban_West_1997/2014	West Java Province
Center for Water Resources Research and Development, Ministry of Public Works, Indonesia	Central Java Province	GAZ	GAZ:00005177	atmosphere	ENVO	ENVO:01000267	-8.233611	degree	UO	UO:0000185	111.451389	degree	UO	UO:0000185	Station data	Panggul	1990/2014	Panggul_Central_1990/2014	Central Java Province
Center for Water Resources Research and Development, Ministry of Public Works, Indonesia	Central Java Province	GAZ	GAZ:00005177	atmosphere	ENVO	ENVO:01000267	-6.964722	degree	UO	UO:0000185	109.178333	degree	UO	UO:0000185	Station data	Pangkah Paketiban	1990/2014	Pangkah Paketiban_Central_1990/2014	Central Java Province
Center for Water Resources Research and Development, Ministry of Public Works, Indonesia	East Java Province	GAZ	GAZ:00010154	atmosphere	ENVO	ENVO:01000267	-6.986611	degree	UO	UO:0000185	112.284078	degree	UO	UO:0000185	Station data	Pangkatrejo	1986/2014	Pangkatrejo_East_1986/2014	East Java Province
Center for Water Resources Research and Development, Ministry of Public Works, Indonesia	Central Java Province	GAZ	GAZ:00005177	atmosphere	ENVO	ENVO:01000267	-7.436064	degree	UO	UO:0000185	109.391163	degree	UO	UO:0000185	Station data	Panican Karangkemiri	1985/2005	Panican Karangkemiri_Central_1985/2005	Central Java Province
Center for Water Resources Research and Development, Ministry of Public Works, Indonesia	West Java Province	GAZ	GAZ:00005176	atmosphere	ENVO	ENVO:01000267	-6.35	degree	UO	UO:0000185	106.57	degree	UO	UO:0000185	Station data	Panjang	1986/2014	Panjang_West_1986/2014	West Java Province
Center for Water Resources Research and Development, Ministry of Public Works, Indonesia	East Java Province	GAZ	GAZ:00010154	atmosphere	ENVO	ENVO:01000267	-7.361444	degree	UO	UO:0000185	112.040111	degree	UO	UO:0000185	Station data	Panjang	1985/2004	Panjang_East_1985/2004	East Java Province
Center for Water Resources Research and Development, Ministry of Public Works, Indonesia	West Java Province	GAZ	GAZ:00005176	atmosphere	ENVO	ENVO:01000267	-6.85	degree	UO	UO:0000185	108.566667	degree	UO	UO:0000185	Station data	Panongan	1985/1999	Panongan_West_1985/1999	West Java Province
Center for Water Resources Research and Development, Ministry of Public Works, Indonesia	East Java Province	GAZ	GAZ:00010154	atmosphere	ENVO	ENVO:01000267	-7.694939	degree	UO	UO:0000185	112.076394	degree	UO	UO:0000185	Station data	Papar	1990/2014	Papar_East_1990/2014	East Java Province
Center for Water Resources Research and Development, Ministry of Public Works, Indonesia	Central Java Province	GAZ	GAZ:00005177	atmosphere	ENVO	ENVO:01000267	-7.302222	degree	UO	UO:0000185	110.118056	degree	UO	UO:0000185	Station data	Parakan	1986/2011	Parakan_Central_1986/2011	Central Java Province
Center for Water Resources Research and Development, Ministry of Public Works, Indonesia	West Java Province	GAZ	GAZ:00005176	atmosphere	ENVO	ENVO:01000267	-6.75	degree	UO	UO:0000185	107.05	degree	UO	UO:0000185	Station data	Paseh	1985/2005	Paseh_West_1985/2005	West Java Province
Center for Water Resources Research and Development, Ministry of Public Works, Indonesia	West Java Province	GAZ	GAZ:00005176	atmosphere	ENVO	ENVO:01000267	-6.51657	degree	UO	UO:0000185	106.817327	degree	UO	UO:0000185	Station data	Pasir Jambu	1985/2005	Pasir Jambu_West_1985/2005	West Java Province
Center for Water Resources Research and Development, Ministry of Public Works, Indonesia	West Java Province	GAZ	GAZ:00005176	atmosphere	ENVO	ENVO:01000267	-6.207789	degree	UO	UO:0000185	106.535325	degree	UO	UO:0000185	Station data	Pasir Jaya	1998/2014	Pasir Jaya_West_1998/2014	West Java Province
Center for Water Resources Research and Development, Ministry of Public Works, Indonesia	West Java Province	GAZ	GAZ:00005176	atmosphere	ENVO	ENVO:01000267	-6.371428	degree	UO	UO:0000185	106.265939	degree	UO	UO:0000185	Station data	Pasir Ona	2000/2014	Pasir Ona_West_2000/2014	West Java Province
Center for Water Resources Research and Development, Ministry of Public Works, Indonesia	Central Java Province	GAZ	GAZ:00005177	atmosphere	ENVO	ENVO:01000267	-7.086179	degree	UO	UO:0000185	110.09795	degree	UO	UO:0000185	Station data	Patean Curug	1993/2013	Patean Curug_Central_1993/2013	Central Java Province
Center for Water Resources Research and Development, Ministry of Public Works, Indonesia	Central Java Province	GAZ	GAZ:00005177	atmosphere	ENVO	ENVO:01000267	-6.738056	degree	UO	UO:0000185	111.022778	degree	UO	UO:0000185	Station data	Pati	2001/2014	Pati_Central_2001/2014	Central Java Province
Center for Water Resources Research and Development, Ministry of Public Works, Indonesia	West Java Province	GAZ	GAZ:00005176	atmosphere	ENVO	ENVO:01000267	-6.716667	degree	UO	UO:0000185	108.35	degree	UO	UO:0000185	Station data	Payung	1995/2012	Payung_West_1995/2012	West Java Province
Center for Water Resources Research and Development, Ministry of Public Works, Indonesia	Central Java Province	GAZ	GAZ:00005177	atmosphere	ENVO	ENVO:01000267	-6.945278	degree	UO	UO:0000185	109.0775	degree	UO	UO:0000185	Station data	Pedes Lohor	1990/2014	Pedes Lohor_Central_1990/2014	Central Java Province
Center for Water Resources Research and Development, Ministry of Public Works, Indonesia	Central Java Province	GAZ	GAZ:00005177	atmosphere	ENVO	ENVO:01000267	-6.967778	degree	UO	UO:0000185	110.15	degree	UO	UO:0000185	Station data	Pegandon	1985/2014	Pegandon_Central_1985/2014	Central Java Province
Center for Water Resources Research and Development, Ministry of Public Works, Indonesia	East Java Province	GAZ	GAZ:00010154	atmosphere	ENVO	ENVO:01000267	-7.793786	degree	UO	UO:0000185	112.252922	degree	UO	UO:0000185	Station data	Pehlandak	1990/2014	Pehlandak_East_1990/2014	East Java Province
Center for Water Resources Research and Development, Ministry of Public Works, Indonesia	Central Java Province	GAZ	GAZ:00005177	atmosphere	ENVO	ENVO:01000267	-7.250109	degree	UO	UO:0000185	109.819375	degree	UO	UO:0000185	Station data	Pejawaran	1985/2014	Pejawaran_Central_1985/2014	Central Java Province
Center for Water Resources Research and Development, Ministry of Public Works, Indonesia	East Java Province	GAZ	GAZ:00010154	atmosphere	ENVO	ENVO:01000267	-7.875278	degree	UO	UO:0000185	113.365	degree	UO	UO:0000185	Station data	Pekalen	1990/2014	Pekalen_East_1990/2014	East Java Province
Center for Water Resources Research and Development, Ministry of Public Works, Indonesia	Central Java Province	GAZ	GAZ:00005177	atmosphere	ENVO	ENVO:01000267	-6.887389	degree	UO	UO:0000185	109.67075	degree	UO	UO:0000185	Station data	Pekalongan	1990/2014	Pekalongan_Central_1990/2014	Central Java Province
Center for Water Resources Research and Development, Ministry of Public Works, Indonesia	Central Java Province	GAZ	GAZ:00005177	atmosphere	ENVO	ENVO:01000267	-6.755833	degree	UO	UO:0000185	110.764722	degree	UO	UO:0000185	Station data	Pelemkerep	2001/2014	Pelemkerep_Central_2001/2014	Central Java Province
Center for Water Resources Research and Development, Ministry of Public Works, Indonesia	East Java Province	GAZ	GAZ:00010154	atmosphere	ENVO	ENVO:01000267	-7.762847	degree	UO	UO:0000185	112.322267	degree	UO	UO:0000185	Station data	Pengajaran	1990/2014	Pengajaran_East_1990/2014	East Java Province
Center for Water Resources Research and Development, Ministry of Public Works, Indonesia	West Java Province	GAZ	GAZ:00005176	atmosphere	ENVO	ENVO:01000267	-6.8	degree	UO	UO:0000185	108.583333	degree	UO	UO:0000185	Station data	Penpen	1985/1998	Penpen_West_1985/1998	West Java Province
BMKG Indonesia	East Java Province	GAZ	GAZ:00010154	atmosphere	ENVO	ENVO:01000267	-7.224072	degree	UO	UO:0000185	112.725072	degree	UO	UO:0000185	Station data	Perak	1985/2014	Perak_East_1985/2014	East Java Province
Center for Water Resources Research and Development, Ministry of Public Works, Indonesia	Central Java Province	GAZ	GAZ:00005177	atmosphere	ENVO	ENVO:01000267	-7.765556	degree	UO	UO:0000185	109.589444	degree	UO	UO:0000185	Station data	Petanahan	1990/2014	Petanahan_Central_1990/2014	Central Java Province
Center for Water Resources Research and Development, Ministry of Public Works, Indonesia	East Java Province	GAZ	GAZ:00010154	atmosphere	ENVO	ENVO:01000267	-7.462778	degree	UO	UO:0000185	112.163611	degree	UO	UO:0000185	Station data	Peterongan	1991/2014	Peterongan_East_1991/2014	East Java Province
Center for Water Resources Research and Development, Ministry of Public Works, Indonesia	West Java Province	GAZ	GAZ:00005176	atmosphere	ENVO	ENVO:01000267	-6.866667	degree	UO	UO:0000185	106.683333	degree	UO	UO:0000185	Station data	Petir	1987/2014	Petir_West_1987/2014	West Java Province
Center for Water Resources Research and Development, Ministry of Public Works, Indonesia	East Java Province	GAZ	GAZ:00010154	atmosphere	ENVO	ENVO:01000267	-7.8325	degree	UO	UO:0000185	112.055	degree	UO	UO:0000185	Station data	PG Pesantren	1990/2014	PG Pesantren_East_1990/2014	East Java Province
Center for Water Resources Research and Development, Ministry of Public Works, Indonesia	Central Java Province	GAZ	GAZ:00005177	atmosphere	ENVO	ENVO:01000267	-7.707778	degree	UO	UO:0000185	109.853333	degree	UO	UO:0000185	Station data	Pituruh	1990/2014	Pituruh_Central_1990/2014	Central Java Province
Center for Water Resources Research and Development, Ministry of Public Works, Indonesia	Central Java Province	GAZ	GAZ:00005177	atmosphere	ENVO	ENVO:01000267	-7.432222	degree	UO	UO:0000185	110.279444	degree	UO	UO:0000185	Station data	Plered	1998/2014	Plered_Central_1998/2014	Central Java Province
Center for Water Resources Research and Development, Ministry of Public Works, Indonesia	Central Java Province	GAZ	GAZ:00005177	atmosphere	ENVO	ENVO:01000267	-7.588992	degree	UO	UO:0000185	110.852804	degree	UO	UO:0000185	Station data	Plumbon Kab Wonogiri	1990/2014	Plumbon Kab Wonogiri_Central_1990/2014	Central Java Province
Center for Water Resources Research and Development, Ministry of Public Works, Indonesia	Central Java Province	GAZ	GAZ:00005177	atmosphere	ENVO	ENVO:01000267	-6.97	degree	UO	UO:0000185	110.23	degree	UO	UO:0000185	Station data	Podowaras	1985/2014	Podowaras_Central_1985/2014	Central Java Province
Center for Water Resources Research and Development, Ministry of Public Works, Indonesia	East Java Province	GAZ	GAZ:00010154	atmosphere	ENVO	ENVO:01000267	-8.155	degree	UO	UO:0000185	112.431667	degree	UO	UO:0000185	Station data	Pohgajih	1986/2014	Pohgajih_East_1986/2014	East Java Province
Center for Water Resources Research and Development, Ministry of Public Works, Indonesia	East Java Province	GAZ	GAZ:00010154	atmosphere	ENVO	ENVO:01000267	-7.680833	degree	UO	UO:0000185	114.025278	degree	UO	UO:0000185	Station data	Poka an	2004/2014	Poka an_East_2004/2014	East Java Province
Center for Water Resources Research and Development, Ministry of Public Works, Indonesia	Central Java Province	GAZ	GAZ:00005177	atmosphere	ENVO	ENVO:01000267	-7.628472	degree	UO	UO:0000185	110.896111	degree	UO	UO:0000185	Station data	Polokarto	1990/2014	Polokarto_Central_1990/2014	Central Java Province
Center for Water Resources Research and Development, Ministry of Public Works, Indonesia	East Java Province	GAZ	GAZ:00010154	atmosphere	ENVO	ENVO:01000267	-8.040833	degree	UO	UO:0000185	112.801389	degree	UO	UO:0000185	Station data	Poncokusumo	1986/2014	Poncokusumo_East_1986/2014	East Java Province
BMKG Indonesia	West Java Province	GAZ	GAZ:00005176	atmosphere	ENVO	ENVO:01000267	-6.26113	degree	UO	UO:0000185	106.751238	degree	UO	UO:0000185	Station data	Pondok	1985/2014	Pondok_West_1985/2014	West Java Province
Center for Water Resources Research and Development, Ministry of Public Works, Indonesia	West Java Province	GAZ	GAZ:00005176	atmosphere	ENVO	ENVO:01000267	-6.611538	degree	UO	UO:0000185	107.594887	degree	UO	UO:0000185	Station data	Ponggang	1997/2006	Ponggang_West_1997/2006	West Java Province
Center for Water Resources Research and Development, Ministry of Public Works, Indonesia	Central Java Province	GAZ	GAZ:00005177	atmosphere	ENVO	ENVO:01000267	-7.003333	degree	UO	UO:0000185	109.511944	degree	UO	UO:0000185	Station data	Ponolawen	1990/2014	Ponolawen_Central_1990/2014	Central Java Province
Center for Water Resources Research and Development, Ministry of Public Works, Indonesia	East Java Province	GAZ	GAZ:00010154	atmosphere	ENVO	ENVO:01000267	-7.56	degree	UO	UO:0000185	112.689167	degree	UO	UO:0000185	Station data	Porong	1986/2014	Porong_East_1986/2014	East Java Province
Center for Water Resources Research and Development, Ministry of Public Works, Indonesia	East Java Province	GAZ	GAZ:00010154	atmosphere	ENVO	ENVO:01000267	-7.988889	degree	UO	UO:0000185	113.944167	degree	UO	UO:0000185	Station data	Prajekan	2004/2014	Prajekan_East_2004/2014	East Java Province
Center for Water Resources Research and Development, Ministry of Public Works, Indonesia	East Java Province	GAZ	GAZ:00010154	atmosphere	ENVO	ENVO:01000267	-7.726392	degree	UO	UO:0000185	112.023	degree	UO	UO:0000185	Station data	Prambon	1994/2014	Prambon_East_1994/2014	East Java Province
Center for Water Resources Research and Development, Ministry of Public Works, Indonesia	East Java Province	GAZ	GAZ:00010154	atmosphere	ENVO	ENVO:01000267	-7.493333	degree	UO	UO:0000185	112.559167	degree	UO	UO:0000185	Station data	Prambon	1986/2014	Prambon_East_1986/2014	East Java Province
Center for Water Resources Research and Development, Ministry of Public Works, Indonesia	East Java Province	GAZ	GAZ:00010154	atmosphere	ENVO	ENVO:01000267	-7.506361	degree	UO	UO:0000185	112.095542	degree	UO	UO:0000185	Station data	Prayungan	1994/2014	Prayungan_East_1994/2014	East Java Province
Center for Water Resources Research and Development, Ministry of Public Works, Indonesia	Central Java Province	GAZ	GAZ:00005177	atmosphere	ENVO	ENVO:01000267	-7.746111	degree	UO	UO:0000185	109.798333	degree	UO	UO:0000185	Station data	Prembun	2003/2014	Prembun_Central_2003/2014	Central Java Province
Center for Water Resources Research and Development, Ministry of Public Works, Indonesia	East Java Province	GAZ	GAZ:00010154	atmosphere	ENVO	ENVO:01000267	-7.718833	degree	UO	UO:0000185	112.630639	degree	UO	UO:0000185	Station data	Prigen	1986/2014	Prigen_East_1986/2014	East Java Province
Center for Water Resources Research and Development, Ministry of Public Works, Indonesia	Central Java Province	GAZ	GAZ:00005177	atmosphere	ENVO	ENVO:01000267	-7.346319	degree	UO	UO:0000185	110.298353	degree	UO	UO:0000185	Station data	Pringsurat	1995/2012	Pringsurat_Central_1995/2012	Central Java Province
Center for Water Resources Research and Development, Ministry of Public Works, Indonesia	East Java Province	GAZ	GAZ:00010154	atmosphere	ENVO	ENVO:01000267	-7.748333	degree	UO	UO:0000185	113.213333	degree	UO	UO:0000185	Station data	Probolinggo	1990/2014	Probolinggo_East_1990/2014	East Java Province
Center for Water Resources Research and Development, Ministry of Public Works, Indonesia	Central Java Province	GAZ	GAZ:00005177	atmosphere	ENVO	ENVO:01000267	-6.977778	degree	UO	UO:0000185	109.139444	degree	UO	UO:0000185	Station data	Procot	1990/2014	Procot_Central_1990/2014	Central Java Province
Center for Water Resources Research and Development, Ministry of Public Works, Indonesia	East Java Province	GAZ	GAZ:00010154	atmosphere	ENVO	ENVO:01000267	-8.182458	degree	UO	UO:0000185	112.9456	degree	UO	UO:0000185	Station data	Pronojiwo	2000/2014	Pronojiwo_East_2000/2014	East Java Province
Center for Water Resources Research and Development, Ministry of Public Works, Indonesia	West Java Province	GAZ	GAZ:00005176	atmosphere	ENVO	ENVO:01000267	-6.72139	degree	UO	UO:0000185	106.822435	degree	UO	UO:0000185	Station data	PS Muncang	1985/2004	PS Muncang_West_1985/2004	West Java Province
Center for Water Resources Research and Development, Ministry of Public Works, Indonesia	West Java Province	GAZ	GAZ:00005176	atmosphere	ENVO	ENVO:01000267	-6.920065	degree	UO	UO:0000185	106.918362	degree	UO	UO:0000185	Station data	PU Pengairan Sukabumi	1987/2001	PU Pengairan Sukabumi_West_1987/2001	West Java Province
Center for Water Resources Research and Development, Ministry of Public Works, Indonesia	Central Java Province	GAZ	GAZ:00005177	atmosphere	ENVO	ENVO:01000267	-7.011505	degree	UO	UO:0000185	110.471706	degree	UO	UO:0000185	Station data	Pucang Gading	1995/2014	Pucang Gading_Central_1995/2014	Central Java Province
Center for Water Resources Research and Development, Ministry of Public Works, Indonesia	East Java Province	GAZ	GAZ:00010154	atmosphere	ENVO	ENVO:01000267	-7.503611	degree	UO	UO:0000185	112.486778	degree	UO	UO:0000185	Station data	Pudaksari	1986/2014	Pudaksari_East_1986/2014	East Java Province
Center for Water Resources Research and Development, Ministry of Public Works, Indonesia	East Java Province	GAZ	GAZ:00010154	atmosphere	ENVO	ENVO:01000267	-7.611582	degree	UO	UO:0000185	112.497278	degree	UO	UO:0000185	Station data	Pugeran	1986/2014	Pugeran_East_1986/2014	East Java Province
Center for Water Resources Research and Development, Ministry of Public Works, Indonesia	East Java Province	GAZ	GAZ:00010154	atmosphere	ENVO	ENVO:01000267	-7.839167	degree	UO	UO:0000185	112.467222	degree	UO	UO:0000185	Station data	Pujon	1995/2014	Pujon_East_1995/2014	East Java Province
Center for Water Resources Research and Development, Ministry of Public Works, Indonesia	East Java Province	GAZ	GAZ:00010154	atmosphere	ENVO	ENVO:01000267	-8.098333	degree	UO	UO:0000185	111.756944	degree	UO	UO:0000185	Station data	Pule	1990/2014	Pule_East_1990/2014	East Java Province
Center for Water Resources Research and Development, Ministry of Public Works, Indonesia	Central Java Province	GAZ	GAZ:00005177	atmosphere	ENVO	ENVO:01000267	-7.762222	degree	UO	UO:0000185	109.527222	degree	UO	UO:0000185	Station data	Puring	1990/2014	Puring_Central_1990/2014	Central Java Province
Center for Water Resources Research and Development, Ministry of Public Works, Indonesia	Central Java Province	GAZ	GAZ:00005177	atmosphere	ENVO	ENVO:01000267	-7.849389	degree	UO	UO:0000185	111.268028	degree	UO	UO:0000185	Station data	Purwantoro	2003/2014	Purwantoro_Central_2003/2014	Central Java Province
Center for Water Resources Research and Development, Ministry of Public Works, Indonesia	Central Java Province	GAZ	GAZ:00005177	atmosphere	ENVO	ENVO:01000267	-7.082186	degree	UO	UO:0000185	110.927195	degree	UO	UO:0000185	Station data	Purwodadi	2001/2014	Purwodadi_Central_2001/2014	Central Java Province
Center for Water Resources Research and Development, Ministry of Public Works, Indonesia	Central Java Province	GAZ	GAZ:00005177	atmosphere	ENVO	ENVO:01000267	-7.849444	degree	UO	UO:0000185	109.997222	degree	UO	UO:0000185	Station data	Purwodadi 1	1990/2014	Purwodadi 1_Central_1990/2014	Central Java Province
Center for Water Resources Research and Development, Ministry of Public Works, Indonesia	Central Java Province	GAZ	GAZ:00005177	atmosphere	ENVO	ENVO:01000267	-7.745833	degree	UO	UO:0000185	110.005	degree	UO	UO:0000185	Station data	Purworejo	1990/2014	Purworejo_Central_1990/2014	Central Java Province
Center for Water Resources Research and Development, Ministry of Public Works, Indonesia	Central Java Province	GAZ	GAZ:00005177	atmosphere	ENVO	ENVO:01000267	-7.466494	degree	UO	UO:0000185	109.44831	degree	UO	UO:0000185	Station data	Purworejo Klampok	1985/2014	Purworejo Klampok_Central_1985/2014	Central Java Province
Center for Water Resources Research and Development, Ministry of Public Works, Indonesia	East Java Province	GAZ	GAZ:00010154	atmosphere	ENVO	ENVO:01000267	-7.601389	degree	UO	UO:0000185	112.783611	degree	UO	UO:0000185	Station data	Purwosari	2003/2014	Purwosari_East_2003/2014	East Java Province
Center for Water Resources Research and Development, Ministry of Public Works, Indonesia	East Java Province	GAZ	GAZ:00010154	atmosphere	ENVO	ENVO:01000267	-7.838056	degree	UO	UO:0000185	112.898056	degree	UO	UO:0000185	Station data	Puspo	1986/2014	Puspo_East_1986/2014	East Java Province
Center for Water Resources Research and Development, Ministry of Public Works, Indonesia	West Java Province	GAZ	GAZ:00005176	atmosphere	ENVO	ENVO:01000267	-6.366027	degree	UO	UO:0000185	106.08663	degree	UO	UO:0000185	Station data	Putri	1989/2006	Putri_West_1989/2006	West Java Province
Center for Water Resources Research and Development, Ministry of Public Works, Indonesia	East Java Province	GAZ	GAZ:00010154	atmosphere	ENVO	ENVO:01000267	-8.24	degree	UO	UO:0000185	113.607222	degree	UO	UO:0000185	Station data	Rambipuji	2004/2014	Rambipuji_East_2004/2014	East Java Province
Center for Water Resources Research and Development, Ministry of Public Works, Indonesia	West Java Province	GAZ	GAZ:00005176	atmosphere	ENVO	ENVO:01000267	-7.2	degree	UO	UO:0000185	107.416667	degree	UO	UO:0000185	Station data	Rancah	1995/2014	Rancah_West_1995/2014	West Java Province
Center for Water Resources Research and Development, Ministry of Public Works, Indonesia	East Java Province	GAZ	GAZ:00010154	atmosphere	ENVO	ENVO:01000267	-8.059556	degree	UO	UO:0000185	113.299583	degree	UO	UO:0000185	Station data	Randuagung	2004/2014	Randuagung_East_2004/2014	East Java Province
Center for Water Resources Research and Development, Ministry of Public Works, Indonesia	East Java Province	GAZ	GAZ:00010154	atmosphere	ENVO	ENVO:01000267	-7.992028	degree	UO	UO:0000185	113.2665	degree	UO	UO:0000185	Station data	Ranu Klakah	2004/2014	Ranu Klakah_East_2004/2014	East Java Province
Center for Water Resources Research and Development, Ministry of Public Works, Indonesia	East Java Province	GAZ	GAZ:00010154	atmosphere	ENVO	ENVO:01000267	-7.959444	degree	UO	UO:0000185	113.252889	degree	UO	UO:0000185	Station data	Ranuyoso	2000/2014	Ranuyoso_East_2000/2014	East Java Province
Center for Water Resources Research and Development, Ministry of Public Works, Indonesia	Central Java Province	GAZ	GAZ:00005177	atmosphere	ENVO	ENVO:01000267	-7.269448	degree	UO	UO:0000185	110.418196	degree	UO	UO:0000185	Station data	Rawa Pening Klimatologi	2002/2014	Rawa Pening Klimatologi_Central_2002/2014	Central Java Province
Center for Water Resources Research and Development, Ministry of Public Works, Indonesia	West Java Province	GAZ	GAZ:00005176	atmosphere	ENVO	ENVO:01000267	-6.23	degree	UO	UO:0000185	107.57	degree	UO	UO:0000185	Station data	Rawagempol	1985/1999	Rawagempol_West_1985/1999	West Java Province
Center for Water Resources Research and Development, Ministry of Public Works, Indonesia	West Java Province	GAZ	GAZ:00005176	atmosphere	ENVO	ENVO:01000267	-6.196314	degree	UO	UO:0000185	106.889419	degree	UO	UO:0000185	Station data	Rawamangun	1989/2000	Rawamangun_West_1989/2000	West Java Province
Center for Water Resources Research and Development, Ministry of Public Works, Indonesia	East Java Province	GAZ	GAZ:00010154	atmosphere	ENVO	ENVO:01000267	-7.711639	degree	UO	UO:0000185	112.2765	degree	UO	UO:0000185	Station data	Rejoagung	1991/2014	Rejoagung_East_1991/2014	East Java Province
Center for Water Resources Research and Development, Ministry of Public Works, Indonesia	East Java Province	GAZ	GAZ:00010154	atmosphere	ENVO	ENVO:01000267	-7.522056	degree	UO	UO:0000185	111.906906	degree	UO	UO:0000185	Station data	Rejoso	1994/2014	Rejoso_East_1994/2014	East Java Province
Center for Water Resources Research and Development, Ministry of Public Works, Indonesia	Central Java Province	GAZ	GAZ:00005177	atmosphere	ENVO	ENVO:01000267	-6.711111	degree	UO	UO:0000185	111.34	degree	UO	UO:0000185	Station data	Rembang	2001/2014	Rembang_Central_2001/2014	Central Java Province
Center for Water Resources Research and Development, Ministry of Public Works, Indonesia	East Java Province	GAZ	GAZ:00010154	atmosphere	ENVO	ENVO:01000267	-8.122861	degree	UO	UO:0000185	112.151639	degree	UO	UO:0000185	Station data	Rembang	1990/2014	Rembang_East_1990/2014	East Java Province
Center for Water Resources Research and Development, Ministry of Public Works, Indonesia	East Java Province	GAZ	GAZ:00010154	atmosphere	ENVO	ENVO:01000267	-7.058667	degree	UO	UO:0000185	112.010833	degree	UO	UO:0000185	Station data	Rengel	1986/2014	Rengel_East_1986/2014	East Java Province
Center for Water Resources Research and Development, Ministry of Public Works, Indonesia	East Java Province	GAZ	GAZ:00010154	atmosphere	ENVO	ENVO:01000267	-7.976667	degree	UO	UO:0000185	112.025833	degree	UO	UO:0000185	Station data	Ringinrejo	1992/2014	Ringinrejo_East_1992/2014	East Java Province
Center for Water Resources Research and Development, Ministry of Public Works, Indonesia	East Java Province	GAZ	GAZ:00010154	atmosphere	ENVO	ENVO:01000267	-7.8975	degree	UO	UO:0000185	113.130556	degree	UO	UO:0000185	Station data	Ronggotali	1990/2014	Ronggotali_East_1990/2014	East Java Province
Center for Water Resources Research and Development, Ministry of Public Works, Indonesia	Central Java Province	GAZ	GAZ:00005177	atmosphere	ENVO	ENVO:01000267	-7.641446	degree	UO	UO:0000185	109.44142	degree	UO	UO:0000185	Station data	Rowokele	1990/2014	Rowokele_Central_1990/2014	Central Java Province
Center for Water Resources Research and Development, Ministry of Public Works, Indonesia	West Java Province	GAZ	GAZ:00005176	atmosphere	ENVO	ENVO:01000267	-6.750809	degree	UO	UO:0000185	105.662241	degree	UO	UO:0000185	Station data	Salam	1986/2014	Salam_West_1986/2014	West Java Province
Center for Water Resources Research and Development, Ministry of Public Works, Indonesia	Central Java Province	GAZ	GAZ:00005177	atmosphere	ENVO	ENVO:01000267	-7.680556	degree	UO	UO:0000185	110.001111	degree	UO	UO:0000185	Station data	Salam	1985/2005	Salam_Central_1985/2005	Central Java Province
Center for Water Resources Research and Development, Ministry of Public Works, Indonesia	Central Java Province	GAZ	GAZ:00005177	atmosphere	ENVO	ENVO:01000267	-7.603333	degree	UO	UO:0000185	110.140833	degree	UO	UO:0000185	Station data	Salaman	1986/2014	Salaman_Central_1986/2014	Central Java Province
Center for Water Resources Research and Development, Ministry of Public Works, Indonesia	Central Java Province	GAZ	GAZ:00005177	atmosphere	ENVO	ENVO:01000267	-7.4765	degree	UO	UO:0000185	111.074528	degree	UO	UO:0000185	Station data	Sambirejo	1992/2014	Sambirejo_Central_1992/2014	Central Java Province
Center for Water Resources Research and Development, Ministry of Public Works, Indonesia	Central Java Province	GAZ	GAZ:00005177	atmosphere	ENVO	ENVO:01000267	-7.148611	degree	UO	UO:0000185	110.925278	degree	UO	UO:0000185	Station data	Sanggeh	2001/2014	Sanggeh_Central_2001/2014	Central Java Province
Center for Water Resources Research and Development, Ministry of Public Works, Indonesia	Central Java Province	GAZ	GAZ:00005177	atmosphere	ENVO	ENVO:01000267	-7.49	degree	UO	UO:0000185	109.965556	degree	UO	UO:0000185	Station data	Sapuran	1990/2014	Sapuran_Central_1990/2014	Central Java Province
Center for Water Resources Research and Development, Ministry of Public Works, Indonesia	East Java Province	GAZ	GAZ:00010154	atmosphere	ENVO	ENVO:01000267	-7.724569	degree	UO	UO:0000185	111.773383	degree	UO	UO:0000185	Station data	Sawahan	1994/2014	Sawahan_East_1994/2014	East Java Province
Center for Water Resources Research and Development, Ministry of Public Works, Indonesia	West Java Province	GAZ	GAZ:00005176	atmosphere	ENVO	ENVO:01000267	-7.057586	degree	UO	UO:0000185	107.504309	degree	UO	UO:0000185	Station data	Sawahbera	1987/2000	Sawahbera_West_1987/2000	West Java Province
Center for Water Resources Research and Development, Ministry of Public Works, Indonesia	West Java Province	GAZ	GAZ:00005176	atmosphere	ENVO	ENVO:01000267	-6.42	degree	UO	UO:0000185	106.78	degree	UO	UO:0000185	Station data	Sawangan	1998/2014	Sawangan_West_1998/2014	West Java Province
Center for Water Resources Research and Development, Ministry of Public Works, Indonesia	Central Java Province	GAZ	GAZ:00005177	atmosphere	ENVO	ENVO:01000267	-7.547667	degree	UO	UO:0000185	110.310611	degree	UO	UO:0000185	Station data	Sawangan	1996/2014	Sawangan_Central_1996/2014	Central Java Province
Center for Water Resources Research and Development, Ministry of Public Works, Indonesia	East Java Province	GAZ	GAZ:00010154	atmosphere	ENVO	ENVO:01000267	-7.888611	degree	UO	UO:0000185	113.763056	degree	UO	UO:0000185	Station data	Sbr Dumpyong	2004/2014	Sbr Dumpyong_East_2004/2014	East Java Province
Center for Water Resources Research and Development, Ministry of Public Works, Indonesia	East Java Province	GAZ	GAZ:00010154	atmosphere	ENVO	ENVO:01000267	-7.610167	degree	UO	UO:0000185	112.271	degree	UO	UO:0000185	Station data	Sbr Penganten	1993/2013	Sbr Penganten_East_1993/2013	East Java Province
Center for Water Resources Research and Development, Ministry of Public Works, Indonesia	Central Java Province	GAZ	GAZ:00005177	atmosphere	ENVO	ENVO:01000267	-7.134162	degree	UO	UO:0000185	110.854519	degree	UO	UO:0000185	Station data	Sedadi	2001/2014	Sedadi_Central_2001/2014	Central Java Province
Center for Water Resources Research and Development, Ministry of Public Works, Indonesia	Central Java Province	GAZ	GAZ:00005177	atmosphere	ENVO	ENVO:01000267	-6.778167	degree	UO	UO:0000185	111.560333	degree	UO	UO:0000185	Station data	Sedan	2001/2014	Sedan_Central_2001/2014	Central Java Province
Center for Water Resources Research and Development, Ministry of Public Works, Indonesia	East Java Province	GAZ	GAZ:00010154	atmosphere	ENVO	ENVO:01000267	-7.408056	degree	UO	UO:0000185	112.768056	degree	UO	UO:0000185	Station data	Sedati	1986/2014	Sedati_East_1986/2014	East Java Province
Center for Water Resources Research and Development, Ministry of Public Works, Indonesia	West Java Province	GAZ	GAZ:00005176	atmosphere	ENVO	ENVO:01000267	-6.920047	degree	UO	UO:0000185	106.927415	degree	UO	UO:0000185	Station data	Selabintana	1987/1999	Selabintana_West_1987/1999	West Java Province
Center for Water Resources Research and Development, Ministry of Public Works, Indonesia	Central Java Province	GAZ	GAZ:00005177	atmosphere	ENVO	ENVO:01000267	-7.289722	degree	UO	UO:0000185	110.891389	degree	UO	UO:0000185	Station data	Selogiri	1990/2014	Selogiri_Central_1990/2014	Central Java Province
Center for Water Resources Research and Development, Ministry of Public Works, Indonesia	East Java Province	GAZ	GAZ:00010154	atmosphere	ENVO	ENVO:01000267	-7.905556	degree	UO	UO:0000185	113.794167	degree	UO	UO:0000185	Station data	Selolembu	2004/2014	Selolembu_East_2004/2014	East Java Province
Center for Water Resources Research and Development, Ministry of Public Works, Indonesia	Central Java Province	GAZ	GAZ:00005177	atmosphere	ENVO	ENVO:01000267	-7.417778	degree	UO	UO:0000185	109.898333	degree	UO	UO:0000185	Station data	Selomerto	1985/2013	Selomerto_Central_1985/2013	Central Java Province
Center for Water Resources Research and Development, Ministry of Public Works, Indonesia	East Java Province	GAZ	GAZ:00010154	atmosphere	ENVO	ENVO:01000267	-7.599	degree	UO	UO:0000185	112.314833	degree	UO	UO:0000185	Station data	Selorejo	1993/2013	Selorejo_East_1993/2013	East Java Province
Center for Water Resources Research and Development, Ministry of Public Works, Indonesia	East Java Province	GAZ	GAZ:00010154	atmosphere	ENVO	ENVO:01000267	-7.780556	degree	UO	UO:0000185	112.7825	degree	UO	UO:0000185	Station data	Selowongko	1986/2014	Selowongko_East_1986/2014	East Java Province
Center for Water Resources Research and Development, Ministry of Public Works, Indonesia	Central Java Province	GAZ	GAZ:00005177	atmosphere	ENVO	ENVO:01000267	-7.590556	degree	UO	UO:0000185	109.483333	degree	UO	UO:0000185	Station data	Sempor	1990/2014	Sempor_Central_1990/2014	Central Java Province
Center for Water Resources Research and Development, Ministry of Public Works, Indonesia	East Java Province	GAZ	GAZ:00010154	atmosphere	ENVO	ENVO:01000267	-7.947703	degree	UO	UO:0000185	111.849971	degree	UO	UO:0000185	Station data	Sendang	1992/2014	Sendang_East_1992/2014	East Java Province
Center for Water Resources Research and Development, Ministry of Public Works, Indonesia	Central Java Province	GAZ	GAZ:00005177	atmosphere	ENVO	ENVO:01000267	-6.772778	degree	UO	UO:0000185	111.474167	degree	UO	UO:0000185	Station data	Sendangmulyo	2001/2014	Sendangmulyo_Central_2001/2014	Central Java Province
Center for Water Resources Research and Development, Ministry of Public Works, Indonesia	East Java Province	GAZ	GAZ:00010154	atmosphere	ENVO	ENVO:01000267	-8.100278	degree	UO	UO:0000185	113.131944	degree	UO	UO:0000185	Station data	Senduro	2000/2014	Senduro_East_2000/2014	East Java Province
Center for Water Resources Research and Development, Ministry of Public Works, Indonesia	East Java Province	GAZ	GAZ:00010154	atmosphere	ENVO	ENVO:01000267	-7.924167	degree	UO	UO:0000185	113.819167	degree	UO	UO:0000185	Station data	Sentral	2004/2014	Sentral_East_2004/2014	East Java Province
Center for Water Resources Research and Development, Ministry of Public Works, Indonesia	East Java Province	GAZ	GAZ:00010154	atmosphere	ENVO	ENVO:01000267	-7.504722	degree	UO	UO:0000185	112.278333	degree	UO	UO:0000185	Station data	Sentulan	1990/2014	Sentulan_East_1990/2014	East Java Province
Center for Water Resources Research and Development, Ministry of Public Works, Indonesia	East Java Province	GAZ	GAZ:00010154	atmosphere	ENVO	ENVO:01000267	-8.234167	degree	UO	UO:0000185	113.776111	degree	UO	UO:0000185	Station data	Seputih	2004/2014	Seputih_East_2004/2014	East Java Province
Center for Water Resources Research and Development, Ministry of Public Works, Indonesia	West Java Province	GAZ	GAZ:00005176	atmosphere	ENVO	ENVO:01000267	-6.170009	degree	UO	UO:0000185	106.63499	degree	UO	UO:0000185	Station data	Serpong Ps baru	1985/2002	Serpong Ps baru_West_1985/2002	West Java Province
Center for Water Resources Research and Development, Ministry of Public Works, Indonesia	West Java Province	GAZ	GAZ:00005176	atmosphere	ENVO	ENVO:01000267	-6.783333	degree	UO	UO:0000185	108.6	degree	UO	UO:0000185	Station data	Setupatok utara	1985/2000	Setupatok utara_West_1985/2000	West Java Province
Center for Water Resources Research and Development, Ministry of Public Works, Indonesia	West Java Province	GAZ	GAZ:00005176	atmosphere	ENVO	ENVO:01000267	-6.866667	degree	UO	UO:0000185	108.633333	degree	UO	UO:0000185	Station data	Seuseupan	1985/1999	Seuseupan_West_1985/1999	West Java Province
Center for Water Resources Research and Development, Ministry of Public Works, Indonesia	Central Java Province	GAZ	GAZ:00005177	atmosphere	ENVO	ENVO:01000267	-7.471236	degree	UO	UO:0000185	108.803933	degree	UO	UO:0000185	Station data	Sidareja	1990/2005	Sidareja_Central_1990/2005	Central Java Province
Center for Water Resources Research and Development, Ministry of Public Works, Indonesia	East Java Province	GAZ	GAZ:00010154	atmosphere	ENVO	ENVO:01000267	-7.460833	degree	UO	UO:0000185	112.72	degree	UO	UO:0000185	Station data	Sidoarjo	1986/2014	Sidoarjo_East_1986/2014	East Java Province
Center for Water Resources Research and Development, Ministry of Public Works, Indonesia	Central Java Province	GAZ	GAZ:00005177	atmosphere	ENVO	ENVO:01000267	-7.481222	degree	UO	UO:0000185	110.896306	degree	UO	UO:0000185	Station data	Sidodadi	1999/2014	Sidodadi_Central_1999/2014	Central Java Province
Center for Water Resources Research and Development, Ministry of Public Works, Indonesia	Central Java Province	GAZ	GAZ:00005177	atmosphere	ENVO	ENVO:01000267	-7.716111	degree	UO	UO:0000185	109.494167	degree	UO	UO:0000185	Station data	Sikayu	1990/2014	Sikayu_Central_1990/2014	Central Java Province
Center for Water Resources Research and Development, Ministry of Public Works, Indonesia	East Java Province	GAZ	GAZ:00010154	atmosphere	ENVO	ENVO:01000267	-8.235556	degree	UO	UO:0000185	113.8625	degree	UO	UO:0000185	Station data	Silo	2000/2014	Silo_East_2000/2014	East Java Province
Center for Water Resources Research and Development, Ministry of Public Works, Indonesia	Central Java Province	GAZ	GAZ:00005177	atmosphere	ENVO	ENVO:01000267	-6.928546	degree	UO	UO:0000185	109.663464	degree	UO	UO:0000185	Station data	Simbang Tulis	1990/2014	Simbang Tulis_Central_1990/2014	Central Java Province
Center for Water Resources Research and Development, Ministry of Public Works, Indonesia	East Java Province	GAZ	GAZ:00010154	atmosphere	ENVO	ENVO:01000267	-7.268333	degree	UO	UO:0000185	112.711667	degree	UO	UO:0000185	Station data	Simo	1986/2014	Simo_East_1986/2014	East Java Province
Center for Water Resources Research and Development, Ministry of Public Works, Indonesia	East Java Province	GAZ	GAZ:00010154	atmosphere	ENVO	ENVO:01000267	-6.822033	degree	UO	UO:0000185	111.776933	degree	UO	UO:0000185	Station data	Simo 1	1986/2014	Simo 1_East_1986/2014	East Java Province
Center for Water Resources Research and Development, Ministry of Public Works, Indonesia	West Java Province	GAZ	GAZ:00005176	atmosphere	ENVO	ENVO:01000267	-6.766667	degree	UO	UO:0000185	108.45	degree	UO	UO:0000185	Station data	Sindangjawa	1985/1999	Sindangjawa_West_1985/1999	West Java Province
Center for Water Resources Research and Development, Ministry of Public Works, Indonesia	Central Java Province	GAZ	GAZ:00005177	atmosphere	ENVO	ENVO:01000267	-7.389861	degree	UO	UO:0000185	109.745806	degree	UO	UO:0000185	Station data	Singomerto	1989/2010	Singomerto_Central_1989/2010	Central Java Province
Center for Water Resources Research and Development, Ministry of Public Works, Indonesia	East Java Province	GAZ	GAZ:00010154	atmosphere	ENVO	ENVO:01000267	-7.894167	degree	UO	UO:0000185	112.661111	degree	UO	UO:0000185	Station data	Singosari	1985/2014	Singosari_East_1985/2014	East Java Province
Center for Water Resources Research and Development, Ministry of Public Works, Indonesia	West Java Province	GAZ	GAZ:00005176	atmosphere	ENVO	ENVO:01000267	-7.62201	degree	UO	UO:0000185	108.60048	degree	UO	UO:0000185	Station data	Siodamulih	1985/1999	Siodamulih_West_1985/1999	West Java Province
Center for Water Resources Research and Development, Ministry of Public Works, Indonesia	Central Java Province	GAZ	GAZ:00005177	atmosphere	ENVO	ENVO:01000267	-7.004722	degree	UO	UO:0000185	109.183056	degree	UO	UO:0000185	Station data	Sirampok	1990/2014	Sirampok_Central_1990/2014	Central Java Province
Center for Water Resources Research and Development, Ministry of Public Works, Indonesia	West Java Province	GAZ	GAZ:00005176	atmosphere	ENVO	ENVO:01000267	-6.845758	degree	UO	UO:0000185	108.026157	degree	UO	UO:0000185	Station data	Situraja	1994/2011	Situraja_West_1994/2011	West Java Province
Center for Water Resources Research and Development, Ministry of Public Works, Indonesia	Central Java Province	GAZ	GAZ:00005177	atmosphere	ENVO	ENVO:01000267	-8.075	degree	UO	UO:0000185	111.4175	degree	UO	UO:0000185	Station data	Slahung	1990/2014	Slahung_Central_1990/2014	Central Java Province
Center for Water Resources Research and Development, Ministry of Public Works, Indonesia	Central Java Province	GAZ	GAZ:00005177	atmosphere	ENVO	ENVO:01000267	-6.943333	degree	UO	UO:0000185	108.956389	degree	UO	UO:0000185	Station data	Slatri	1990/2014	Slatri_Central_1990/2014	Central Java Province
Center for Water Resources Research and Development, Ministry of Public Works, Indonesia	East Java Province	GAZ	GAZ:00010154	atmosphere	ENVO	ENVO:01000267	-8.066389	degree	UO	UO:0000185	112.060278	degree	UO	UO:0000185	Station data	Slemanan	1989/2014	Slemanan_East_1989/2014	East Java Province
Center for Water Resources Research and Development, Ministry of Public Works, Indonesia	Central Java Province	GAZ	GAZ:00005177	atmosphere	ENVO	ENVO:01000267	-6.886389	degree	UO	UO:0000185	109.147222	degree	UO	UO:0000185	Station data	Slerok	1990/2014	Slerok_Central_1990/2014	Central Java Province
Center for Water Resources Research and Development, Ministry of Public Works, Indonesia	East Java Province	GAZ	GAZ:00010154	atmosphere	ENVO	ENVO:01000267	-7.122417	degree	UO	UO:0000185	111.938889	degree	UO	UO:0000185	Station data	Soko	1986/2014	Soko_East_1986/2014	East Java Province
Center for Water Resources Research and Development, Ministry of Public Works, Indonesia	Central Java Province	GAZ	GAZ:00005177	atmosphere	ENVO	ENVO:01000267	-7.033333	degree	UO	UO:0000185	108.994722	degree	UO	UO:0000185	Station data	Songgom	1990/2014	Songgom_Central_1990/2014	Central Java Province
Center for Water Resources Research and Development, Ministry of Public Works, Indonesia	Central Java Province	GAZ	GAZ:00005177	atmosphere	ENVO	ENVO:01000267	-6.92364	degree	UO	UO:0000185	109.572592	degree	UO	UO:0000185	Station data	Sragi	1990/2014	Sragi_Central_1990/2014	Central Java Province
Center for Water Resources Research and Development, Ministry of Public Works, Indonesia	East Java Province	GAZ	GAZ:00010154	atmosphere	ENVO	ENVO:01000267	-8.055556	degree	UO	UO:0000185	112.150417	degree	UO	UO:0000185	Station data	Srengat	1989/2014	Srengat_East_1989/2014	East Java Province
Center for Water Resources Research and Development, Ministry of Public Works, Indonesia	Central Java Province	GAZ	GAZ:00005177	atmosphere	ENVO	ENVO:01000267	-7.607222	degree	UO	UO:0000185	110.338611	degree	UO	UO:0000185	Station data	Srumbung	1998/2014	Srumbung_Central_1998/2014	Central Java Province
Center for Water Resources Research and Development, Ministry of Public Works, Indonesia	East Java Province	GAZ	GAZ:00010154	atmosphere	ENVO	ENVO:01000267	-7.410833	degree	UO	UO:0000185	112.706111	degree	UO	UO:0000185	Station data	Sruni	1986/2014	Sruni_East_1986/2014	East Java Province
Center for Water Resources Research and Development, Ministry of Public Works, Indonesia	East Java Province	GAZ	GAZ:00010154	atmosphere	ENVO	ENVO:01000267	-7.295667	degree	UO	UO:0000185	111.727	degree	UO	UO:0000185	Station data	Stren	1999/2014	Stren_East_1999/2014	East Java Province
Center for Water Resources Research and Development, Ministry of Public Works, Indonesia	Central Java Province	GAZ	GAZ:00005177	atmosphere	ENVO	ENVO:01000267	-6.970085	degree	UO	UO:0000185	109.879475	degree	UO	UO:0000185	Station data	Subah	1990/2014	Subah_Central_1990/2014	Central Java Province
Center for Water Resources Research and Development, Ministry of Public Works, Indonesia	West Java Province	GAZ	GAZ:00005176	atmosphere	ENVO	ENVO:01000267	-6.57	degree	UO	UO:0000185	107.75	degree	UO	UO:0000185	Station data	Subang	1997/2006	Subang_West_1997/2006	West Java Province
Center for Water Resources Research and Development, Ministry of Public Works, Indonesia	East Java Province	GAZ	GAZ:00010154	atmosphere	ENVO	ENVO:01000267	-7.3967	degree	UO	UO:0000185	112.52535	degree	UO	UO:0000185	Station data	Suci	2001/2014	Suci_East_2001/2014	East Java Province
Center for Water Resources Research and Development, Ministry of Public Works, Indonesia	East Java Province	GAZ	GAZ:00010154	atmosphere	ENVO	ENVO:01000267	-7.403433	degree	UO	UO:0000185	111.87115	degree	UO	UO:0000185	Station data	Sugihan	1986/2014	Sugihan_East_1986/2014	East Java Province
Center for Water Resources Research and Development, Ministry of Public Works, Indonesia	West Java Province	GAZ	GAZ:00005176	atmosphere	ENVO	ENVO:01000267	-6.341985	degree	UO	UO:0000185	106.082381	degree	UO	UO:0000185	Station data	Sukadana	2000/2011	Sukadana_West_2000/2011	West Java Province
Center for Water Resources Research and Development, Ministry of Public Works, Indonesia	West Java Province	GAZ	GAZ:00005176	atmosphere	ENVO	ENVO:01000267	-6.933333	degree	UO	UO:0000185	106.733333	degree	UO	UO:0000185	Station data	Sukamaju	1985/2001	Sukamaju_West_1985/2001	West Java Province
Center for Water Resources Research and Development, Ministry of Public Works, Indonesia	West Java Province	GAZ	GAZ:00005176	atmosphere	ENVO	ENVO:01000267	-6.879884	degree	UO	UO:0000185	106.769784	degree	UO	UO:0000185	Station data	Sukamaju-cibadak	1985/2005	Sukamaju-cibadak_West_1985/2005	West Java Province
Center for Water Resources Research and Development, Ministry of Public Works, Indonesia	West Java Province	GAZ	GAZ:00005176	atmosphere	ENVO	ENVO:01000267	-6.237947	degree	UO	UO:0000185	105.858833	degree	UO	UO:0000185	Station data	Sukanagara	2000/2014	Sukanagara_West_2000/2014	West Java Province
Center for Water Resources Research and Development, Ministry of Public Works, Indonesia	East Java Province	GAZ	GAZ:00010154	atmosphere	ENVO	ENVO:01000267	-7.156917	degree	UO	UO:0000185	112.549567	degree	UO	UO:0000185	Station data	Sukodadi	1986/2014	Sukodadi_East_1986/2014	East Java Province
Center for Water Resources Research and Development, Ministry of Public Works, Indonesia	Central Java Province	GAZ	GAZ:00005177	atmosphere	ENVO	ENVO:01000267	-6.948889	degree	UO	UO:0000185	110.918611	degree	UO	UO:0000185	Station data	Sukolilo	2001/2014	Sukolilo_Central_2001/2014	Central Java Province
Center for Water Resources Research and Development, Ministry of Public Works, Indonesia	Central Java Province	GAZ	GAZ:00005177	atmosphere	ENVO	ENVO:01000267	-6.988056	degree	UO	UO:0000185	109.461389	degree	UO	UO:0000185	Station data	Sukowati	1990/2014	Sukowati_Central_1990/2014	Central Java Province
Center for Water Resources Research and Development, Ministry of Public Works, Indonesia	East Java Province	GAZ	GAZ:00010154	atmosphere	ENVO	ENVO:01000267	-8.055556	degree	UO	UO:0000185	113.827194	degree	UO	UO:0000185	Station data	Sukowono	2000/2014	Sukowono_East_2000/2014	East Java Province
Center for Water Resources Research and Development, Ministry of Public Works, Indonesia	East Java Province	GAZ	GAZ:00010154	atmosphere	ENVO	ENVO:01000267	-7.994167	degree	UO	UO:0000185	112.621667	degree	UO	UO:0000185	Station data	Sukun	1995/2014	Sukun_East_1995/2014	East Java Province
Center for Water Resources Research and Development, Ministry of Public Works, Indonesia	East Java Province	GAZ	GAZ:00010154	atmosphere	ENVO	ENVO:01000267	-7.936389	degree	UO	UO:0000185	113.149167	degree	UO	UO:0000185	Station data	Sumber	1990/2014	Sumber_East_1990/2014	East Java Province
Center for Water Resources Research and Development, Ministry of Public Works, Indonesia	East Java Province	GAZ	GAZ:00010154	atmosphere	ENVO	ENVO:01000267	-7.814444	degree	UO	UO:0000185	114.13	degree	UO	UO:0000185	Station data	Sumber Anyar	2004/2014	Sumber Anyar_East_2004/2014	East Java Province
Center for Water Resources Research and Development, Ministry of Public Works, Indonesia	East Java Province	GAZ	GAZ:00010154	atmosphere	ENVO	ENVO:01000267	-7.828056	degree	UO	UO:0000185	113.241944	degree	UO	UO:0000185	Station data	Sumber Bulu	1990/2014	Sumber Bulu_East_1990/2014	East Java Province
Center for Water Resources Research and Development, Ministry of Public Works, Indonesia	East Java Province	GAZ	GAZ:00010154	atmosphere	ENVO	ENVO:01000267	-8.151	degree	UO	UO:0000185	112.486	degree	UO	UO:0000185	Station data	Sumber Pucung	1986/2014	Sumber Pucung_East_1986/2014	East Java Province
Center for Water Resources Research and Development, Ministry of Public Works, Indonesia	East Java Province	GAZ	GAZ:00010154	atmosphere	ENVO	ENVO:01000267	-7.575444	degree	UO	UO:0000185	111.842422	degree	UO	UO:0000185	Station data	Sumber Suko	1994/2014	Sumber Suko_East_1994/2014	East Java Province
	East Java Province	GAZ	GAZ:00010154	atmosphere	ENVO	ENVO:01000267	-7.29335	degree	UO	UO:0000185	112.01	degree	UO	UO:0000185	Station data	Sumberejo	1986/2014	Sumberejo_East_1986/2014	East Java Province
Center for Water Resources Research and Development, Ministry of Public Works, Indonesia	East Java Province	GAZ	GAZ:00010154	atmosphere	ENVO	ENVO:01000267	-8.013611	degree	UO	UO:0000185	113.999167	degree	UO	UO:0000185	Station data	Sumbergading	2004/2014	Sumbergading_East_2004/2014	East Java Province
Center for Water Resources Research and Development, Ministry of Public Works, Indonesia	East Java Province	GAZ	GAZ:00010154	atmosphere	ENVO	ENVO:01000267	-7.524722	degree	UO	UO:0000185	112.349444	degree	UO	UO:0000185	Station data	Sumobito	1993/2014	Sumobito_East_1993/2014	East Java Province
Center for Water Resources Research and Development, Ministry of Public Works, Indonesia	Central Java Province	GAZ	GAZ:00005177	atmosphere	ENVO	ENVO:01000267	-7.864444	degree	UO	UO:0000185	111.408056	degree	UO	UO:0000185	Station data	Sumoroto	1990/2014	Sumoroto_Central_1990/2014	Central Java Province
Center for Water Resources Research and Development, Ministry of Public Works, Indonesia	Central Java Province	GAZ	GAZ:00005177	atmosphere	ENVO	ENVO:01000267	-7.609056	degree	UO	UO:0000185	109.365222	degree	UO	UO:0000185	Station data	Sumpiuh	1986/2012	Sumpiuh_Central_1986/2012	Central Java Province
Center for Water Resources Research and Development, Ministry of Public Works, Indonesia	Central Java Province	GAZ	GAZ:00005177	atmosphere	ENVO	ENVO:01000267	-6.970556	degree	UO	UO:0000185	109.541667	degree	UO	UO:0000185	Station data	Sumub Kidul	1990/2014	Sumub Kidul_Central_1990/2014	Central Java Province
Center for Water Resources Research and Development, Ministry of Public Works, Indonesia	Central Java Province	GAZ	GAZ:00005177	atmosphere	ENVO	ENVO:01000267	-6.945	degree	UO	UO:0000185	109.406389	degree	UO	UO:0000185	Station data	Sungapan	1990/2014	Sungapan_Central_1990/2014	Central Java Province
Center for Water Resources Research and Development, Ministry of Public Works, Indonesia	Central Java Province	GAZ	GAZ:00005177	atmosphere	ENVO	ENVO:01000267	-7.61029	degree	UO	UO:0000185	110.508403	degree	UO	UO:0000185	Station data	Surowono	1989/2014	Surowono_Central_1989/2014	Central Java Province
Center for Water Resources Research and Development, Ministry of Public Works, Indonesia	East Java Province	GAZ	GAZ:00010154	atmosphere	ENVO	ENVO:01000267	-8.048056	degree	UO	UO:0000185	112.695278	degree	UO	UO:0000185	Station data	Tajinan	1986/2014	Tajinan_East_1986/2014	East Java Province
Center for Water Resources Research and Development, Ministry of Public Works, Indonesia	East Java Province	GAZ	GAZ:00010154	atmosphere	ENVO	ENVO:01000267	-7.313567	degree	UO	UO:0000185	112.664633	degree	UO	UO:0000185	Station data	Takeran	1986/2014	Takeran_East_1986/2014	East Java Province
Center for Water Resources Research and Development, Ministry of Public Works, Indonesia	East Java Province	GAZ	GAZ:00010154	atmosphere	ENVO	ENVO:01000267	-8.078056	degree	UO	UO:0000185	112.324722	degree	UO	UO:0000185	Station data	Talun	1990/2014	Talun_East_1990/2014	East Java Province
Center for Water Resources Research and Development, Ministry of Public Works, Indonesia	East Java Province	GAZ	GAZ:00010154	atmosphere	ENVO	ENVO:01000267	-8.011833	degree	UO	UO:0000185	113.82975	degree	UO	UO:0000185	Station data	Tamanan	2004/2014	Tamanan_East_2004/2014	East Java Province
Center for Water Resources Research and Development, Ministry of Public Works, Indonesia	East Java Province	GAZ	GAZ:00010154	atmosphere	ENVO	ENVO:01000267	-8.303333	degree	UO	UO:0000185	113.743056	degree	UO	UO:0000185	Station data	Tamansari	2004/2014	Tamansari_East_2004/2014	East Java Province
Center for Water Resources Research and Development, Ministry of Public Works, Indonesia	Central Java Province	GAZ	GAZ:00005177	atmosphere	ENVO	ENVO:01000267	-6.941414	degree	UO	UO:0000185	110.553564	degree	UO	UO:0000185	Station data	Tambak Roto	1985/2014	Tambak Roto_Central_1985/2014	Central Java Province
Center for Water Resources Research and Development, Ministry of Public Works, Indonesia	West Java Province	GAZ	GAZ:00005176	atmosphere	ENVO	ENVO:01000267	-6.866767	degree	UO	UO:0000185	108.678587	degree	UO	UO:0000185	Station data	Tamelang	1997/2006	Tamelang_West_1997/2006	West Java Province
Center for Water Resources Research and Development, Ministry of Public Works, Indonesia	East Java Province	GAZ	GAZ:00010154	atmosphere	ENVO	ENVO:01000267	-8.181111	degree	UO	UO:0000185	113.475	degree	UO	UO:0000185	Station data	Tanggul	2000/2014	Tanggul_East_2000/2014	East Java Province
Center for Water Resources Research and Development, Ministry of Public Works, Indonesia	East Java Province	GAZ	GAZ:00010154	atmosphere	ENVO	ENVO:01000267	-7.545944	degree	UO	UO:0000185	112.465944	degree	UO	UO:0000185	Station data	Tangunan	1986/2014	Tangunan_East_1986/2014	East Java Province
Center for Water Resources Research and Development, Ministry of Public Works, Indonesia	Central Java Province	GAZ	GAZ:00005177	atmosphere	ENVO	ENVO:01000267	-6.873611	degree	UO	UO:0000185	108.878333	degree	UO	UO:0000185	Station data	Tanjung	1990/2014	Tanjung_Central_1990/2014	Central Java Province
Center for Water Resources Research and Development, Ministry of Public Works, Indonesia	West Java Province	GAZ	GAZ:00005176	atmosphere	ENVO	ENVO:01000267	-6.111156	degree	UO	UO:0000185	106.873281	degree	UO	UO:0000185	Station data	Tanjung Priok	1989/2003	Tanjung Priok_West_1989/2003	West Java Province
Center for Water Resources Research and Development, Ministry of Public Works, Indonesia	West Java Province	GAZ	GAZ:00005176	atmosphere	ENVO	ENVO:01000267	-6.6	degree	UO	UO:0000185	107.15	degree	UO	UO:0000185	Station data	Tanjung sari	1997/2006	Tanjung sari_West_1997/2006	West Java Province
Center for Water Resources Research and Development, Ministry of Public Works, Indonesia	East Java Province	GAZ	GAZ:00010154	atmosphere	ENVO	ENVO:01000267	-7.226667	degree	UO	UO:0000185	112.735	degree	UO	UO:0000185	Station data	Tanjung Perak	2002/2014	Tanjung Perak_East_2002/2014	East Java Province
Center for Water Resources Research and Development, Ministry of Public Works, Indonesia	West Java Province	GAZ	GAZ:00005176	atmosphere	ENVO	ENVO:01000267	-6.1	degree	UO	UO:0000185	106.88	degree	UO	UO:0000185	Station data	Tanjungsari	1994/2014	Tanjungsari_West_1994/2014	West Java Province
Center for Water Resources Research and Development, Ministry of Public Works, Indonesia	Central Java Province	GAZ	GAZ:00005177	atmosphere	ENVO	ENVO:01000267	-7.039806	degree	UO	UO:0000185	109.691917	degree	UO	UO:0000185	Station data	Tapak Menjangan	1994/2014	Tapak Menjangan_Central_1994/2014	Central Java Province
Center for Water Resources Research and Development, Ministry of Public Works, Indonesia	East Java Province	GAZ	GAZ:00010154	atmosphere	ENVO	ENVO:01000267	-7.433361	degree	UO	UO:0000185	112.281139	degree	UO	UO:0000185	Station data	Tapen	1990/2014	Tapen_East_1990/2014	East Java Province
Center for Water Resources Research and Development, Ministry of Public Works, Indonesia	Central Java Province	GAZ	GAZ:00005177	atmosphere	ENVO	ENVO:01000267	-7.660028	degree	UO	UO:0000185	111.11525	degree	UO	UO:0000185	Station data	Tawangmangu	1990/2014	Tawangmangu_Central_1990/2014	Central Java Province
BMKG Indonesia	Central Java Province	GAZ	GAZ:00005177	atmosphere	ENVO	ENVO:01000267	-6.523889	degree	UO	UO:0000185	111.019722	degree	UO	UO:0000185	Station data	Tayu Wetan	2001/2014	Tayu Wetan_Central_2001/2014	Central Java Province
Center for Water Resources Research and Development, Ministry of Public Works, Indonesia	Central Java Province	GAZ	GAZ:00005177	atmosphere	ENVO	ENVO:01000267	-6.991915	degree	UO	UO:0000185	109.142455	degree	UO	UO:0000185	Station data	Tegal	1985/2014	Tegal_Central_1985/2014	Central Java Province
Center for Water Resources Research and Development, Ministry of Public Works, Indonesia	East Java Province	GAZ	GAZ:00010154	atmosphere	ENVO	ENVO:01000267	-6.920286	degree	UO	UO:0000185	111.99283	degree	UO	UO:0000185	Station data	Tegalrejo	1986/2014	Tegalrejo_East_1986/2014	East Java Province
Center for Water Resources Research and Development, Ministry of Public Works, Indonesia	East Java Province	GAZ	GAZ:00010154	atmosphere	ENVO	ENVO:01000267	-8.135167	degree	UO	UO:0000185	113.27875	degree	UO	UO:0000185	Station data	Tekung	2000/2014	Tekung_East_2000/2014	East Java Province
Center for Water Resources Research and Development, Ministry of Public Works, Indonesia	East Java Province	GAZ	GAZ:00010154	atmosphere	ENVO	ENVO:01000267	-7.700556	degree	UO	UO:0000185	112.750278	degree	UO	UO:0000185	Station data	Telebuk	1986/2014	Telebuk_East_1986/2014	East Java Province
Center for Water Resources Research and Development, Ministry of Public Works, Indonesia	Central Java Province	GAZ	GAZ:00005177	atmosphere	ENVO	ENVO:01000267	-7.3375	degree	UO	UO:0000185	110.188889	degree	UO	UO:0000185	Station data	Temanggung	1995/2014	Temanggung_Central_1995/2014	Central Java Province
Center for Water Resources Research and Development, Ministry of Public Works, Indonesia	East Java Province	GAZ	GAZ:00010154	atmosphere	ENVO	ENVO:01000267	-8.1825	degree	UO	UO:0000185	113.371667	degree	UO	UO:0000185	Station data	Tempeh Kidul	2004/2014	Tempeh Kidul_East_2004/2014	East Java Province
Center for Water Resources Research and Development, Ministry of Public Works, Indonesia	Central Java Province	GAZ	GAZ:00005177	atmosphere	ENVO	ENVO:01000267	-7.557778	degree	UO	UO:0000185	110.190833	degree	UO	UO:0000185	Station data	Tempuran	1992/2014	Tempuran_Central_1992/2014	Central Java Province
Center for Water Resources Research and Development, Ministry of Public Works, Indonesia	East Java Province	GAZ	GAZ:00010154	atmosphere	ENVO	ENVO:01000267	-7.447167	degree	UO	UO:0000185	111.958983	degree	UO	UO:0000185	Station data	Tempuran	1994/2014	Tempuran_East_1994/2014	East Java Province
Center for Water Resources Research and Development, Ministry of Public Works, Indonesia	East Java Province	GAZ	GAZ:00010154	atmosphere	ENVO	ENVO:01000267	-8.340556	degree	UO	UO:0000185	113.705278	degree	UO	UO:0000185	Station data	Tempurejo	2004/2014	Tempurejo_East_2004/2014	East Java Province
Center for Water Resources Research and Development, Ministry of Public Works, Indonesia	East Java Province	GAZ	GAZ:00010154	atmosphere	ENVO	ENVO:01000267	-8.268528	degree	UO	UO:0000185	112.994361	degree	UO	UO:0000185	Station data	Tempursari	2004/2014	Tempursari_East_2004/2014	East Java Province
Center for Water Resources Research and Development, Ministry of Public Works, Indonesia	East Java Province	GAZ	GAZ:00010154	atmosphere	ENVO	ENVO:01000267	-7.461056	degree	UO	UO:0000185	112.432389	degree	UO	UO:0000185	Station data	Terusan	1986/2014	Terusan_East_1986/2014	East Java Province
Center for Water Resources Research and Development, Ministry of Public Works, Indonesia	East Java Province	GAZ	GAZ:00010154	atmosphere	ENVO	ENVO:01000267	-7.973056	degree	UO	UO:0000185	113.4	degree	UO	UO:0000185	Station data	Tiris	1990/2014	Tiris_East_1990/2014	East Java Province
Center for Water Resources Research and Development, Ministry of Public Works, Indonesia	East Java Province	GAZ	GAZ:00010154	atmosphere	ENVO	ENVO:01000267	-8.001944	degree	UO	UO:0000185	113.949167	degree	UO	UO:0000185	Station data	Tlogo	2004/2014	Tlogo_East_2004/2014	East Java Province
Center for Water Resources Research and Development, Ministry of Public Works, Indonesia	Central Java Province	GAZ	GAZ:00005177	atmosphere	ENVO	ENVO:01000267	-6.643422	degree	UO	UO:0000185	111.488599	degree	UO	UO:0000185	Station data	Trahan Sluke	2001/2014	Trahan Sluke_Central_2001/2014	Central Java Province
Center for Water Resources Research and Development, Ministry of Public Works, Indonesia	Central Java Province	GAZ	GAZ:00005177	atmosphere	ENVO	ENVO:01000267	-6.661944	degree	UO	UO:0000185	111.0775	degree	UO	UO:0000185	Station data	Trangkil	2001/2014	Trangkil_Central_2001/2014	Central Java Province
Center for Water Resources Research and Development, Ministry of Public Works, Indonesia	East Java Province	GAZ	GAZ:00010154	atmosphere	ENVO	ENVO:01000267	-7.664667	degree	UO	UO:0000185	112.588306	degree	UO	UO:0000185	Station data	Trawas	1986/2014	Trawas_East_1986/2014	East Java Province
Center for Water Resources Research and Development, Ministry of Public Works, Indonesia	Central Java Province	GAZ	GAZ:00005177	atmosphere	ENVO	ENVO:01000267	-7.3	degree	UO	UO:0000185	110.273889	degree	UO	UO:0000185	Station data	Tretep	2000/2014	Tretep_Central_2000/2014	Central Java Province
BMKG Indonesia	East Java Province	GAZ	GAZ:00010154	atmosphere	ENVO	ENVO:01000267	-7.69852	degree	UO	UO:0000185	112.640393	degree	UO	UO:0000185	Station data	Tretes	1985/2014	Tretes_East_1985/2014	East Java Province
Center for Water Resources Research and Development, Ministry of Public Works, Indonesia	East Java Province	GAZ	GAZ:00010154	atmosphere	ENVO	ENVO:01000267	-7.556139	degree	UO	UO:0000185	112.382111	degree	UO	UO:0000185	Station data	Trowulan	1986/2014	Trowulan_East_1986/2014	East Java Province
Center for Water Resources Research and Development, Ministry of Public Works, Indonesia	Central Java Province	GAZ	GAZ:00005177	atmosphere	ENVO	ENVO:01000267	-7.716528	degree	UO	UO:0000185	110.658333	degree	UO	UO:0000185	Station data	Trucuk	1989/2014	Trucuk_Central_1989/2014	Central Java Province
Center for Water Resources Research and Development, Ministry of Public Works, Indonesia	East Java Province	GAZ	GAZ:00010154	atmosphere	ENVO	ENVO:01000267	-6.893933	degree	UO	UO:0000185	112.04715	degree	UO	UO:0000185	Station data	Tuban	1986/2014	Tuban_East_1986/2014	East Java Province
Center for Water Resources Research and Development, Ministry of Public Works, Indonesia	West Java Province	GAZ	GAZ:00005176	atmosphere	ENVO	ENVO:01000267	-6.516667	degree	UO	UO:0000185	108.216667	degree	UO	UO:0000185	Station data	Tugu	1990/2014	Tugu_West_1990/2014	West Java Province
Center for Water Resources Research and Development, Ministry of Public Works, Indonesia	East Java Province	GAZ	GAZ:00010154	atmosphere	ENVO	ENVO:01000267	-8.044722	degree	UO	UO:0000185	111.666389	degree	UO	UO:0000185	Station data	Tugu	2000/2011	Tugu_East_2000/2011	East Java Province
Center for Water Resources Research and Development, Ministry of Public Works, Indonesia	West Java Province	GAZ	GAZ:00005176	atmosphere	ENVO	ENVO:01000267	-6.760564	degree	UO	UO:0000185	108.473493	degree	UO	UO:0000185	Station data	Tukmudal	1985/1999	Tukmudal_West_1985/1999	West Java Province
Center for Water Resources Research and Development, Ministry of Public Works, Indonesia	East Java Province	GAZ	GAZ:00010154	atmosphere	ENVO	ENVO:01000267	-7.971431	degree	UO	UO:0000185	112.027467	degree	UO	UO:0000185	Station data	Tumpang	1992/2014	Tumpang_East_1992/2014	East Java Province
Center for Water Resources Research and Development, Ministry of Public Works, Indonesia	East Java Province	GAZ	GAZ:00010154	atmosphere	ENVO	ENVO:01000267	-7.999444	degree	UO	UO:0000185	112.760556	degree	UO	UO:0000185	Station data	Tumpang	1986/2014	Tumpang_East_1986/2014	East Java Province
Center for Water Resources Research and Development, Ministry of Public Works, Indonesia	West Java Province	GAZ	GAZ:00005176	atmosphere	ENVO	ENVO:01000267	-7.606373	degree	UO	UO:0000185	108.722989	degree	UO	UO:0000185	Station data	Tunggilis	1993/2012	Tunggilis_West_1993/2012	West Java Province
Center for Water Resources Research and Development, Ministry of Public Works, Indonesia	East Java Province	GAZ	GAZ:00010154	atmosphere	ENVO	ENVO:01000267	-8.163889	degree	UO	UO:0000185	112.693611	degree	UO	UO:0000185	Station data	Turen	1990/2014	Turen_East_1990/2014	East Java Province
Center for Water Resources Research and Development, Ministry of Public Works, Indonesia	East Java Province	GAZ	GAZ:00010154	atmosphere	ENVO	ENVO:01000267	-7.880833	degree	UO	UO:0000185	112.837222	degree	UO	UO:0000185	Station data	Tutur	1986/2014	Tutur_East_1986/2014	East Java Province
Center for Water Resources Research and Development, Ministry of Public Works, Indonesia	East Java Province	GAZ	GAZ:00010154	atmosphere	ENVO	ENVO:01000267	-6.925	degree	UO	UO:0000185	112.554817	degree	UO	UO:0000185	Station data	Ujungpangkah	2001/2014	Ujungpangkah_East_2001/2014	East Java Province
Center for Water Resources Research and Development, Ministry of Public Works, Indonesia	Central Java Province	GAZ	GAZ:00005177	atmosphere	ENVO	ENVO:01000267	-7.610528	degree	UO	UO:0000185	109.783528	degree	UO	UO:0000185	Station data	Wadas lintang	1990/2014	Wadas lintang_Central_1990/2014	Central Java Province
Center for Water Resources Research and Development, Ministry of Public Works, Indonesia	East Java Province	GAZ	GAZ:00010154	atmosphere	ENVO	ENVO:01000267	-8.064444	degree	UO	UO:0000185	112.611111	degree	UO	UO:0000185	Station data	Wagir	1986/2014	Wagir_East_1986/2014	East Java Province
Center for Water Resources Research and Development, Ministry of Public Works, Indonesia	East Java Province	GAZ	GAZ:00010154	atmosphere	ENVO	ENVO:01000267	-8.104444	degree	UO	UO:0000185	112.733889	degree	UO	UO:0000185	Station data	Wajak	1990/2014	Wajak_East_1990/2014	East Java Province
Center for Water Resources Research and Development, Ministry of Public Works, Indonesia	Central Java Province	GAZ	GAZ:00005177	atmosphere	ENVO	ENVO:01000267	-7.373297	degree	UO	UO:0000185	109.647782	degree	UO	UO:0000185	Station data	Wanadadi Baru	1995/2014	Wanadadi Baru_Central_1995/2014	Central Java Province
Center for Water Resources Research and Development, Ministry of Public Works, Indonesia	West Java Province	GAZ	GAZ:00005176	atmosphere	ENVO	ENVO:01000267	-7.331145	degree	UO	UO:0000185	108.68348	degree	UO	UO:0000185	Station data	Wanareja	1986/2004	Wanareja_West_1986/2004	West Java Province
Center for Water Resources Research and Development, Ministry of Public Works, Indonesia	West Java Province	GAZ	GAZ:00005176	atmosphere	ENVO	ENVO:01000267	-6.771338	degree	UO	UO:0000185	108.507446	degree	UO	UO:0000185	Station data	Wanasaba kidul	1985/1999	Wanasaba kidul_West_1985/1999	West Java Province
Center for Water Resources Research and Development, Ministry of Public Works, Indonesia	Central Java Province	GAZ	GAZ:00005177	atmosphere	ENVO	ENVO:01000267	-7.300833	degree	UO	UO:0000185	109.916944	degree	UO	UO:0000185	Station data	Wanganaji	1985/2014	Wanganaji_Central_1985/2014	Central Java Province
Center for Water Resources Research and Development, Ministry of Public Works, Indonesia	Central Java Province	GAZ	GAZ:00005177	atmosphere	ENVO	ENVO:01000267	-7.618056	degree	UO	UO:0000185	110.680278	degree	UO	UO:0000185	Station data	Wantil Delanggu	2002/2014	Wantil Delanggu_Central_2002/2014	Central Java Province
Center for Water Resources Research and Development, Ministry of Public Works, Indonesia	Central Java Province	GAZ	GAZ:00005177	atmosphere	ENVO	ENVO:01000267	-6.924722	degree	UO	UO:0000185	109.679722	degree	UO	UO:0000185	Station data	Warungasem	1990/2010	Warungasem_Central_1990/2010	Central Java Province
Center for Water Resources Research and Development, Ministry of Public Works, Indonesia	Central Java Province	GAZ	GAZ:00005177	atmosphere	ENVO	ENVO:01000267	-7.082582	degree	UO	UO:0000185	109.260715	degree	UO	UO:0000185	Station data	Warungpring	1990/2014	Warungpring_Central_1990/2014	Central Java Province
Center for Water Resources Research and Development, Ministry of Public Works, Indonesia	Central Java Province	GAZ	GAZ:00005177	atmosphere	ENVO	ENVO:01000267	-6.913056	degree	UO	UO:0000185	109.328889	degree	UO	UO:0000185	Station data	Warureja	1990/2014	Warureja_Central_1990/2014	Central Java Province
Center for Water Resources Research and Development, Ministry of Public Works, Indonesia	East Java Province	GAZ	GAZ:00010154	atmosphere	ENVO	ENVO:01000267	-7.925475	degree	UO	UO:0000185	112.025603	degree	UO	UO:0000185	Station data	Wates	1990/2014	Wates_East_1990/2014	East Java Province
Center for Water Resources Research and Development, Ministry of Public Works, Indonesia	Central Java Province	GAZ	GAZ:00005177	atmosphere	ENVO	ENVO:01000267	-7.673333	degree	UO	UO:0000185	109.878889	degree	UO	UO:0000185	Station data	Watujagir	1990/2014	Watujagir_Central_1990/2014	Central Java Province
Center for Water Resources Research and Development, Ministry of Public Works, Indonesia	East Java Province	GAZ	GAZ:00010154	atmosphere	ENVO	ENVO:01000267	-8.239444	degree	UO	UO:0000185	111.704722	degree	UO	UO:0000185	Station data	Watulimo	1990/2014	Watulimo_East_1990/2014	East Java Province
Center for Water Resources Research and Development, Ministry of Public Works, Indonesia	East Java Province	GAZ	GAZ:00010154	atmosphere	ENVO	ENVO:01000267	-8.163639	degree	UO	UO:0000185	113.729167	degree	UO	UO:0000185	Station data	Watuurip	2004/2014	Watuurip_East_2004/2014	East Java Province
Center for Water Resources Research and Development, Ministry of Public Works, Indonesia	Central Java Province	GAZ	GAZ:00005177	atmosphere	ENVO	ENVO:01000267	-7.801472	degree	UO	UO:0000185	110.896389	degree	UO	UO:0000185	Station data	Wd Krisak	1990/2014	Wd Krisak_Central_1990/2014	Central Java Province
Center for Water Resources Research and Development, Ministry of Public Works, Indonesia	Central Java Province	GAZ	GAZ:00005177	atmosphere	ENVO	ENVO:01000267	-7.691151	degree	UO	UO:0000185	110.881182	degree	UO	UO:0000185	Station data	Wd Mulur Bendosari	1990/2014	Wd Mulur Bendosari_Central_1990/2014	Central Java Province
Center for Water Resources Research and Development, Ministry of Public Works, Indonesia	Central Java Province	GAZ	GAZ:00005177	atmosphere	ENVO	ENVO:01000267	-6.909722	degree	UO	UO:0000185	111.465	degree	UO	UO:0000185	Station data	Wd Tempuran	2001/2014	Wd Tempuran_Central_2001/2014	Central Java Province
Center for Water Resources Research and Development, Ministry of Public Works, Indonesia	Central Java Province	GAZ	GAZ:00005177	atmosphere	ENVO	ENVO:01000267	-6.670833	degree	UO	UO:0000185	111.105	degree	UO	UO:0000185	Station data	Wedarijaksa	2001/2014	Wedarijaksa_Central_2001/2014	Central Java Province
Center for Water Resources Research and Development, Ministry of Public Works, Indonesia	Central Java Province	GAZ	GAZ:00005177	atmosphere	ENVO	ENVO:01000267	-6.97	degree	UO	UO:0000185	110.07	degree	UO	UO:0000185	Station data	Weleri	1985/2014	Weleri_Central_1985/2014	Central Java Province
Center for Water Resources Research and Development, Ministry of Public Works, Indonesia	East Java Province	GAZ	GAZ:00010154	atmosphere	ENVO	ENVO:01000267	-7.098033	degree	UO	UO:0000185	112.175167	degree	UO	UO:0000185	Station data	Widang	1986/2014	Widang_East_1986/2014	East Java Province
Center for Water Resources Research and Development, Ministry of Public Works, Indonesia	East Java Province	GAZ	GAZ:00010154	atmosphere	ENVO	ENVO:01000267	-8.121667	degree	UO	UO:0000185	111.719167	degree	UO	UO:0000185	Station data	Widoro	1990/2014	Widoro_East_1990/2014	East Java Province
Center for Water Resources Research and Development, Ministry of Public Works, Indonesia	East Java Province	GAZ	GAZ:00010154	atmosphere	ENVO	ENVO:01000267	-7.554167	degree	UO	UO:0000185	112.699167	degree	UO	UO:0000185	Station data	Winong	1986/2014	Winong_East_1986/2014	East Java Province
Center for Water Resources Research and Development, Ministry of Public Works, Indonesia	East Java Province	GAZ	GAZ:00010154	atmosphere	ENVO	ENVO:01000267	-7.742778	degree	UO	UO:0000185	112.958611	degree	UO	UO:0000185	Station data	Winongan	1986/2014	Winongan_East_1986/2014	East Java Province
Center for Water Resources Research and Development, Ministry of Public Works, Indonesia	Central Java Province	GAZ	GAZ:00005177	atmosphere	ENVO	ENVO:01000267	-7.076111	degree	UO	UO:0000185	111.091667	degree	UO	UO:0000185	Station data	Wirosari	2001/2014	Wirosari_Central_2001/2014	Central Java Province
Center for Water Resources Research and Development, Ministry of Public Works, Indonesia	East Java Province	GAZ	GAZ:00010154	atmosphere	ENVO	ENVO:01000267	-8.056667	degree	UO	UO:0000185	112.044306	degree	UO	UO:0000185	Station data	Wlingi	1990/2014	Wlingi_East_1990/2014	East Java Province
Center for Water Resources Research and Development, Ministry of Public Works, Indonesia	East Java Province	GAZ	GAZ:00010154	atmosphere	ENVO	ENVO:01000267	-8.194167	degree	UO	UO:0000185	112.229444	degree	UO	UO:0000185	Station data	Wonodadi	1989/2014	Wonodadi_East_1989/2014	East Java Province
Center for Water Resources Research and Development, Ministry of Public Works, Indonesia	Central Java Province	GAZ	GAZ:00005177	atmosphere	ENVO	ENVO:01000267	-7.813565	degree	UO	UO:0000185	110.92411	degree	UO	UO:0000185	Station data	Wonogiri Peng	1990/2014	Wonogiri Peng _Central_1990/2014	Central Java Province
Center for Water Resources Research and Development, Ministry of Public Works, Indonesia	East Java Province	GAZ	GAZ:00010154	atmosphere	ENVO	ENVO:01000267	-7.300833	degree	UO	UO:0000185	112.739167	degree	UO	UO:0000185	Station data	Wonokromo	1999/2014	Wonokromo_East_1999/2014	East Java Province
Center for Water Resources Research and Development, Ministry of Public Works, Indonesia	East Java Province	GAZ	GAZ:00010154	atmosphere	ENVO	ENVO:01000267	-7.323889	degree	UO	UO:0000185	112.797222	degree	UO	UO:0000185	Station data	Wonorejo	1986/2014	Wonorejo_East_1986/2014_1	East Java Province
Center for Water Resources Research and Development, Ministry of Public Works, Indonesia	East Java Province	GAZ	GAZ:00010154	atmosphere	ENVO	ENVO:01000267	-7.819722	degree	UO	UO:0000185	112.8175	degree	UO	UO:0000185	Station data	Wonorejo	1986/2014	Wonorejo_East_1986/2014_2	East Java Province
Center for Water Resources Research and Development, Ministry of Public Works, Indonesia	East Java Province	GAZ	GAZ:00010154	atmosphere	ENVO	ENVO:01000267	-7.70675	degree	UO	UO:0000185	112.372528	degree	UO	UO:0000185	Station data	Wonosalam	1993/2014	Wonosalam_East_1993/2014	East Java Province
Center for Water Resources Research and Development, Ministry of Public Works, Indonesia	East Java Province	GAZ	GAZ:00010154	atmosphere	ENVO	ENVO:01000267	-7.973889	degree	UO	UO:0000185	113.781111	degree	UO	UO:0000185	Station data	Wonosari	2004/2014	Wonosari_East_2004/2014	East Java Province
Center for Water Resources Research and Development, Ministry of Public Works, Indonesia	Central Java Province	GAZ	GAZ:00005177	atmosphere	ENVO	ENVO:01000267	-7.368056	degree	UO	UO:0000185	109.906667	degree	UO	UO:0000185	Station data	Wonosobo	1985/2009	Wonosobo_Central_1985/2009	Central Java Province
Center for Water Resources Research and Development, Ministry of Public Works, Indonesia	Central Java Province	GAZ	GAZ:00005177	atmosphere	ENVO	ENVO:01000267	-7.006944	degree	UO	UO:0000185	109.758333	degree	UO	UO:0000185	Station data	Wonotunggal	1990/2014	Wonotunggal_Central_1990/2014	Central Java Province
Center for Water Resources Research and Development, Ministry of Public Works, Indonesia	East Java Province	GAZ	GAZ:00010154	atmosphere	ENVO	ENVO:01000267	-7.625686	degree	UO	UO:0000185	112.143967	degree	UO	UO:0000185	Station data	Woromarto	1990/2014	Woromarto_East_1990/2014	East Java Province
Center for Water Resources Research and Development, Ministry of Public Works, Indonesia	East Java Province	GAZ	GAZ:00010154	atmosphere	ENVO	ENVO:01000267	-7.841111	degree	UO	UO:0000185	113.765278	degree	UO	UO:0000185	Station data	Wringin	2004/2014	Wringin_East_2004/2014	East Java Province
Center for Water Resources Research and Development, Ministry of Public Works, Indonesia	East Java Province	GAZ	GAZ:00010154	atmosphere	ENVO	ENVO:01000267	-7.241389	degree	UO	UO:0000185	112.304167	degree	UO	UO:0000185	Station data	Wudi	2002/2014	Wudi_East_2002/2014	East Java Province
Center for Water Resources Research and Development, Ministry of Public Works, Indonesia	Central Java Province	GAZ	GAZ:00005177	atmosphere	ENVO	ENVO:01000267	-7.904472	degree	UO	UO:0000185	110.859222	degree	UO	UO:0000185	Station data	Wuryantoro	1990/2014	Wuryantoro_Central_1990/2014	Central Java Province
Center for Water Resources Research and Development, Ministry of Public Works, Indonesia	East Java Province	GAZ	GAZ:00010154	atmosphere	ENVO	ENVO:01000267	-8.201444	degree	UO	UO:0000185	113.296611	degree	UO	UO:0000185	Station data	Yosowil Lor	2004/2014	Yosowil Lor_East_2004/2014	East Java Province
