# Supplementary material for: Development of a gridded meteorological dataset over Java island, Indonesia 1985–2014
Source: Sci Data. 2017 May 23;4:170072. doi: 10.1038/sdata.2017.72 (PMC5441288; doi:10.1038/sdata.2017.72)
Supplement: Supplementary file 1 [file sdata201772-isa1.zip › a_precipitation_Yanto.txt]

Sample Name	Protocol REF	Assay Name	Raw Data File	Comment[Data Repository]	Comment[Data Record Accession]	Comment[Data Record URI]	Factor Value[geographic location]
Adimulyo_Central_1990/2014	Gap-infilling and gridding procedure	Adimulyo_Central_1990/2014	met_java.tar.gz	Dryad Digital Repository	doi:10.5061/dryad.36rs0	http://dx.doi.org/10.5061/dryad.36rs0	Central Java Province
Adiwerna_Central_1990/2014	Gap-infilling and gridding procedure	Adiwerna_Central_1990/2014	met_java.tar.gz	Dryad Digital Repository	doi:10.5061/dryad.36rs0	http://dx.doi.org/10.5061/dryad.36rs0	Central Java Province
Ahmad Yani_Central_1985/2014	Gap-infilling and gridding procedure	Ahmad Yani_Central_1985/2014	met_java.tar.gz	Dryad Digital Repository	doi:10.5061/dryad.36rs0	http://dx.doi.org/10.5061/dryad.36rs0	Central Java Province
Ajibarang_Central_1986/2008	Gap-infilling and gridding procedure	Ajibarang_Central_1986/2008	met_java.tar.gz	Dryad Digital Repository	doi:10.5061/dryad.36rs0	http://dx.doi.org/10.5061/dryad.36rs0	Central Java Province
Ajung_East_2004/2014	Gap-infilling and gridding procedure	Ajung_East_2004/2014	met_java.tar.gz	Dryad Digital Repository	doi:10.5061/dryad.36rs0	http://dx.doi.org/10.5061/dryad.36rs0	East Java Province
Alas Malang_East_2004/2014	Gap-infilling and gridding procedure	Alas Malang_East_2004/2014	met_java.tar.gz	Dryad Digital Repository	doi:10.5061/dryad.36rs0	http://dx.doi.org/10.5061/dryad.36rs0	East Java Province
Alian_Central_1990/2014	Gap-infilling and gridding procedure	Alian_Central_1990/2014	met_java.tar.gz	Dryad Digital Repository	doi:10.5061/dryad.36rs0	http://dx.doi.org/10.5061/dryad.36rs0	Central Java Province
Ambit_West_1985/2005	Gap-infilling and gridding procedure	Ambit_West_1985/2005	met_java.tar.gz	Dryad Digital Repository	doi:10.5061/dryad.36rs0	http://dx.doi.org/10.5061/dryad.36rs0	West Java Province
Ancar_East_2004/2014	Gap-infilling and gridding procedure	Ancar_East_2004/2014	met_java.tar.gz	Dryad Digital Repository	doi:10.5061/dryad.36rs0	http://dx.doi.org/10.5061/dryad.36rs0	East Java Province
AR Tugu Bancar_Central_1985/2013	Gap-infilling and gridding procedure	AR Tugu Bancar_Central_1985/2013	met_java.tar.gz	Dryad Digital Repository	doi:10.5061/dryad.36rs0	http://dx.doi.org/10.5061/dryad.36rs0	Central Java Province
Arjawinangun_West_1985/1999	Gap-infilling and gridding procedure	Arjawinangun_West_1985/1999	met_java.tar.gz	Dryad Digital Repository	doi:10.5061/dryad.36rs0	http://dx.doi.org/10.5061/dryad.36rs0	West Java Province
Arjosari_Central_2003/2014	Gap-infilling and gridding procedure	Arjosari_Central_2003/2014	met_java.tar.gz	Dryad Digital Repository	doi:10.5061/dryad.36rs0	http://dx.doi.org/10.5061/dryad.36rs0	Central Java Province
Ayah_Central_1990/2014	Gap-infilling and gridding procedure	Ayah_Central_1990/2014	met_java.tar.gz	Dryad Digital Repository	doi:10.5061/dryad.36rs0	http://dx.doi.org/10.5061/dryad.36rs0	Central Java Province
Babadan_West_2003/2014	Gap-infilling and gridding procedure	Babadan_West_2003/2014	met_java.tar.gz	Dryad Digital Repository	doi:10.5061/dryad.36rs0	http://dx.doi.org/10.5061/dryad.36rs0	West Java Province
Babadan_East_2000/2014	Gap-infilling and gridding procedure	Babadan_East_2000/2014	met_java.tar.gz	Dryad Digital Repository	doi:10.5061/dryad.36rs0	http://dx.doi.org/10.5061/dryad.36rs0	East Java Province
Babat_East_1986/2014	Gap-infilling and gridding procedure	Babat_East_1986/2014	met_java.tar.gz	Dryad Digital Repository	doi:10.5061/dryad.36rs0	http://dx.doi.org/10.5061/dryad.36rs0	East Java Province
Bacem_East_2001/2014	Gap-infilling and gridding procedure	Bacem_East_2001/2014	met_java.tar.gz	Dryad Digital Repository	doi:10.5061/dryad.36rs0	http://dx.doi.org/10.5061/dryad.36rs0	East Java Province
Badas_East_1990/2014	Gap-infilling and gridding procedure	Badas_East_1990/2014	met_java.tar.gz	Dryad Digital Repository	doi:10.5061/dryad.36rs0	http://dx.doi.org/10.5061/dryad.36rs0	East Java Province
Badegan_Central_2003/2014	Gap-infilling and gridding procedure	Badegan_Central_2003/2014	met_java.tar.gz	Dryad Digital Repository	doi:10.5061/dryad.36rs0	http://dx.doi.org/10.5061/dryad.36rs0	Central Java Province
Badong_East_1986/2014	Gap-infilling and gridding procedure	Badong_East_1986/2014	met_java.tar.gz	Dryad Digital Repository	doi:10.5061/dryad.36rs0	http://dx.doi.org/10.5061/dryad.36rs0	East Java Province
Badran_Central_1991/2014	Gap-infilling and gridding procedure	Badran_Central_1991/2014	met_java.tar.gz	Dryad Digital Repository	doi:10.5061/dryad.36rs0	http://dx.doi.org/10.5061/dryad.36rs0	Central Java Province
Bago_East_1990/2014	Gap-infilling and gridding procedure	Bago_East_1990/2014	met_java.tar.gz	Dryad Digital Repository	doi:10.5061/dryad.36rs0	http://dx.doi.org/10.5061/dryad.36rs0	East Java Province
Bagong_East_1990/2014	Gap-infilling and gridding procedure	Bagong_East_1990/2014	met_java.tar.gz	Dryad Digital Repository	doi:10.5061/dryad.36rs0	http://dx.doi.org/10.5061/dryad.36rs0	East Java Province
Bakalan_East_1986/2014	Gap-infilling and gridding procedure	Bakalan_East_1986/2014	met_java.tar.gz	Dryad Digital Repository	doi:10.5061/dryad.36rs0	http://dx.doi.org/10.5061/dryad.36rs0	East Java Province
Baki_Central_1991/2014	Gap-infilling and gridding procedure	Baki_Central_1991/2014	met_java.tar.gz	Dryad Digital Repository	doi:10.5061/dryad.36rs0	http://dx.doi.org/10.5061/dryad.36rs0	Central Java Province
Bakung_East_1992/2014	Gap-infilling and gridding procedure	Bakung_East_1992/2014	met_java.tar.gz	Dryad Digital Repository	doi:10.5061/dryad.36rs0	http://dx.doi.org/10.5061/dryad.36rs0	East Java Province
Balapulang_Central_1990/2014	Gap-infilling and gridding procedure	Balapulang_Central_1990/2014	met_java.tar.gz	Dryad Digital Repository	doi:10.5061/dryad.36rs0	http://dx.doi.org/10.5061/dryad.36rs0	Central Java Province
Balen_East_1986/2014	Gap-infilling and gridding procedure	Balen_East_1986/2014	met_java.tar.gz	Dryad Digital Repository	doi:10.5061/dryad.36rs0	http://dx.doi.org/10.5061/dryad.36rs0	East Java Province
Balerejo_East_2003/2014	Gap-infilling and gridding procedure	Balerejo_East_2003/2014	met_java.tar.gz	Dryad Digital Repository	doi:10.5061/dryad.36rs0	http://dx.doi.org/10.5061/dryad.36rs0	East Java Province
Balong_Central_2003/2014	Gap-infilling and gridding procedure	Balong_Central_2003/2014	met_java.tar.gz	Dryad Digital Repository	doi:10.5061/dryad.36rs0	http://dx.doi.org/10.5061/dryad.36rs0	Central Java Province
Balung_East_2004/2014	Gap-infilling and gridding procedure	Balung_East_2004/2014	met_java.tar.gz	Dryad Digital Repository	doi:10.5061/dryad.36rs0	http://dx.doi.org/10.5061/dryad.36rs0	East Java Province
Bandar_Central_1990/2014	Gap-infilling and gridding procedure	Bandar_Central_1990/2014	met_java.tar.gz	Dryad Digital Repository	doi:10.5061/dryad.36rs0	http://dx.doi.org/10.5061/dryad.36rs0	Central Java Province
Bandung_East_1990/2014	Gap-infilling and gridding procedure	Bandung_East_1990/2014	met_java.tar.gz	Dryad Digital Repository	doi:10.5061/dryad.36rs0	http://dx.doi.org/10.5061/dryad.36rs0	East Java Province
Bangil_East_1986/2014	Gap-infilling and gridding procedure	Bangil_East_1986/2014	met_java.tar.gz	Dryad Digital Repository	doi:10.5061/dryad.36rs0	http://dx.doi.org/10.5061/dryad.36rs0	East Java Province
Bangilan_East_1986/2012	Gap-infilling and gridding procedure	Bangilan_East_1986/2012	met_java.tar.gz	Dryad Digital Repository	doi:10.5061/dryad.36rs0	http://dx.doi.org/10.5061/dryad.36rs0	East Java Province
Bangsri_Central_2001/2014	Gap-infilling and gridding procedure	Bangsri_Central_2001/2014	met_java.tar.gz	Dryad Digital Repository	doi:10.5061/dryad.36rs0	http://dx.doi.org/10.5061/dryad.36rs0	Central Java Province
Banjar Irigasi_West_2000/2014	Gap-infilling and gridding procedure	Banjar Irigasi_West_2000/2014	met_java.tar.gz	Dryad Digital Repository	doi:10.5061/dryad.36rs0	http://dx.doi.org/10.5061/dryad.36rs0	West Java Province
Banjar Kemantren_East_1986/2014	Gap-infilling and gridding procedure	Banjar Kemantren_East_1986/2014	met_java.tar.gz	Dryad Digital Repository	doi:10.5061/dryad.36rs0	http://dx.doi.org/10.5061/dryad.36rs0	East Java Province
Banjaranyar_Central_1986/2013	Gap-infilling and gridding procedure	Banjaranyar_Central_1986/2013	met_java.tar.gz	Dryad Digital Repository	doi:10.5061/dryad.36rs0	http://dx.doi.org/10.5061/dryad.36rs0	Central Java Province
Banjardowo_Central_1990/2014	Gap-infilling and gridding procedure	Banjardowo_Central_1990/2014	met_java.tar.gz	Dryad Digital Repository	doi:10.5061/dryad.36rs0	http://dx.doi.org/10.5061/dryad.36rs0	Central Java Province
Banjarnegara_Central_1985/2014	Gap-infilling and gridding procedure	Banjarnegara_Central_1985/2014	met_java.tar.gz	Dryad Digital Repository	doi:10.5061/dryad.36rs0	http://dx.doi.org/10.5061/dryad.36rs0	Central Java Province
Bantar huni_West_1997/2006	Gap-infilling and gridding procedure	Bantar huni_West_1997/2006	met_java.tar.gz	Dryad Digital Repository	doi:10.5061/dryad.36rs0	http://dx.doi.org/10.5061/dryad.36rs0	West Java Province
Bantar Kawung_Central_1990/2014	Gap-infilling and gridding procedure	Bantar Kawung_Central_1990/2014	met_java.tar.gz	Dryad Digital Repository	doi:10.5061/dryad.36rs0	http://dx.doi.org/10.5061/dryad.36rs0	Central Java Province
Bantur_East_1985/2014	Gap-infilling and gridding procedure	Bantur_East_1985/2014	met_java.tar.gz	Dryad Digital Repository	doi:10.5061/dryad.36rs0	http://dx.doi.org/10.5061/dryad.36rs0	East Java Province
Banyumeneng Bd Barang_Central_2001/2014	Gap-infilling and gridding procedure	Banyumeneng Bd Barang_Central_2001/2014	met_java.tar.gz	Dryad Digital Repository	doi:10.5061/dryad.36rs0	http://dx.doi.org/10.5061/dryad.36rs0	Central Java Province
Banyuurip_Central_1992/2014	Gap-infilling and gridding procedure	Banyuurip_Central_1992/2014	met_java.tar.gz	Dryad Digital Repository	doi:10.5061/dryad.36rs0	http://dx.doi.org/10.5061/dryad.36rs0	Central Java Province
Banyuwangi_East_1985/2014	Gap-infilling and gridding procedure	Banyuwangi_East_1985/2014	met_java.tar.gz	Dryad Digital Repository	doi:10.5061/dryad.36rs0	http://dx.doi.org/10.5061/dryad.36rs0	East Java Province
Bapangan Jepara_Central_1990/2014	Gap-infilling and gridding procedure	Bapangan Jepara_Central_1990/2014	met_java.tar.gz	Dryad Digital Repository	doi:10.5061/dryad.36rs0	http://dx.doi.org/10.5061/dryad.36rs0	Central Java Province
Bareng_East_1990/2014	Gap-infilling and gridding procedure	Bareng_East_1990/2014	met_java.tar.gz	Dryad Digital Repository	doi:10.5061/dryad.36rs0	http://dx.doi.org/10.5061/dryad.36rs0	East Java Province
Baron_East_1985/2014	Gap-infilling and gridding procedure	Baron_East_1985/2014	met_java.tar.gz	Dryad Digital Repository	doi:10.5061/dryad.36rs0	http://dx.doi.org/10.5061/dryad.36rs0	East Java Province
Baros_West_1986/2008	Gap-infilling and gridding procedure	Baros_West_1986/2008	met_java.tar.gz	Dryad Digital Repository	doi:10.5061/dryad.36rs0	http://dx.doi.org/10.5061/dryad.36rs0	West Java Province
Batang_Central_2004/2014	Gap-infilling and gridding procedure	Batang_Central_2004/2014	met_java.tar.gz	Dryad Digital Repository	doi:10.5061/dryad.36rs0	http://dx.doi.org/10.5061/dryad.36rs0	Central Java Province
Batujajar_West_2004/2014	Gap-infilling and gridding procedure	Batujajar_West_2004/2014	met_java.tar.gz	Dryad Digital Repository	doi:10.5061/dryad.36rs0	http://dx.doi.org/10.5061/dryad.36rs0	West Java Province
Baureno_East_1990/2014	Gap-infilling and gridding procedure	Baureno_East_1990/2014	met_java.tar.gz	Dryad Digital Repository	doi:10.5061/dryad.36rs0	http://dx.doi.org/10.5061/dryad.36rs0	East Java Province
Bayeman_East_1985/2005	Gap-infilling and gridding procedure	Bayeman_East_1985/2005	met_java.tar.gz	Dryad Digital Repository	doi:10.5061/dryad.36rs0	http://dx.doi.org/10.5061/dryad.36rs0	East Java Province
Bd Juwero Klimatologi_Central_2004/2014	Gap-infilling and gridding procedure	Bd Juwero Klimatologi_Central_2004/2014	met_java.tar.gz	Dryad Digital Repository	doi:10.5061/dryad.36rs0	http://dx.doi.org/10.5061/dryad.36rs0	Central Java Province
Belik_Central_1985/2013	Gap-infilling and gridding procedure	Belik_Central_1985/2013	met_java.tar.gz	Dryad Digital Repository	doi:10.5061/dryad.36rs0	http://dx.doi.org/10.5061/dryad.36rs0	Central Java Province
Bendo_East_1985/1999	Gap-infilling and gridding procedure	Bendo_East_1985/1999	met_java.tar.gz	Dryad Digital Repository	doi:10.5061/dryad.36rs0	http://dx.doi.org/10.5061/dryad.36rs0	East Java Province
Bendo_East_2003/2014	Gap-infilling and gridding procedure	Bendo_East_2003/2014	met_java.tar.gz	Dryad Digital Repository	doi:10.5061/dryad.36rs0	http://dx.doi.org/10.5061/dryad.36rs0	East Java Province
Bendungan_East_1990/2014	Gap-infilling and gridding procedure	Bendungan_East_1990/2014	met_java.tar.gz	Dryad Digital Repository	doi:10.5061/dryad.36rs0	http://dx.doi.org/10.5061/dryad.36rs0	East Java Province
Bener_Central_2003/2014	Gap-infilling and gridding procedure	Bener_Central_2003/2014	met_java.tar.gz	Dryad Digital Repository	doi:10.5061/dryad.36rs0	http://dx.doi.org/10.5061/dryad.36rs0	Central Java Province
Benjeng_East_2000/2014	Gap-infilling and gridding procedure	Benjeng_East_2000/2014	met_java.tar.gz	Dryad Digital Repository	doi:10.5061/dryad.36rs0	http://dx.doi.org/10.5061/dryad.36rs0	East Java Province
Berung_West_1986/2014	Gap-infilling and gridding procedure	Berung_West_1986/2014	met_java.tar.gz	Dryad Digital Repository	doi:10.5061/dryad.36rs0	http://dx.doi.org/10.5061/dryad.36rs0	West Java Province
Besuki_East_1990/2014	Gap-infilling and gridding procedure	Besuki_East_1990/2014	met_java.tar.gz	Dryad Digital Repository	doi:10.5061/dryad.36rs0	http://dx.doi.org/10.5061/dryad.36rs0	East Java Province
Bintoro_East_2003/2014	Gap-infilling and gridding procedure	Bintoro_East_2003/2014	met_java.tar.gz	Dryad Digital Repository	doi:10.5061/dryad.36rs0	http://dx.doi.org/10.5061/dryad.36rs0	East Java Province
Birowo_East_1986/2014	Gap-infilling and gridding procedure	Birowo_East_1986/2014	met_java.tar.gz	Dryad Digital Repository	doi:10.5061/dryad.36rs0	http://dx.doi.org/10.5061/dryad.36rs0	East Java Province
Blado_Central_1991/2014	Gap-infilling and gridding procedure	Blado_Central_1991/2014	met_java.tar.gz	Dryad Digital Repository	doi:10.5061/dryad.36rs0	http://dx.doi.org/10.5061/dryad.36rs0	Central Java Province
Blimbing_East_1990/2014	Gap-infilling and gridding procedure	Blimbing_East_1990/2014	met_java.tar.gz	Dryad Digital Repository	doi:10.5061/dryad.36rs0	http://dx.doi.org/10.5061/dryad.36rs0	East Java Province
Blimbing_East_1986/2014	Gap-infilling and gridding procedure	Blimbing_East_1986/2014	met_java.tar.gz	Dryad Digital Repository	doi:10.5061/dryad.36rs0	http://dx.doi.org/10.5061/dryad.36rs0	East Java Province
Bluluk_East_1991/2014	Gap-infilling and gridding procedure	Bluluk_East_1991/2014	met_java.tar.gz	Dryad Digital Repository	doi:10.5061/dryad.36rs0	http://dx.doi.org/10.5061/dryad.36rs0	East Java Province
Bluncong_East_1992/2014	Gap-infilling and gridding procedure	Bluncong_East_1992/2014	met_java.tar.gz	Dryad Digital Repository	doi:10.5061/dryad.36rs0	http://dx.doi.org/10.5061/dryad.36rs0	East Java Province
BMG_West_1990/2014	Gap-infilling and gridding procedure	BMG_West_1990/2014	met_java.tar.gz	Dryad Digital Repository	doi:10.5061/dryad.36rs0	http://dx.doi.org/10.5061/dryad.36rs0	West Java Province
Bodang_East_1986/2014	Gap-infilling and gridding procedure	Bodang_East_1986/2014	met_java.tar.gz	Dryad Digital Repository	doi:10.5061/dryad.36rs0	http://dx.doi.org/10.5061/dryad.36rs0	East Java Province
Bogo Kidul_East_2003/2014	Gap-infilling and gridding procedure	Bogo Kidul_East_2003/2014	met_java.tar.gz	Dryad Digital Repository	doi:10.5061/dryad.36rs0	http://dx.doi.org/10.5061/dryad.36rs0	East Java Province
Boja 37 _Central_2003/2014	Gap-infilling and gridding procedure	Boja 37 _Central_2003/2014	met_java.tar.gz	Dryad Digital Repository	doi:10.5061/dryad.36rs0	http://dx.doi.org/10.5061/dryad.36rs0	Central Java Province
Bojonegoro_East_2004/2014	Gap-infilling and gridding procedure	Bojonegoro_East_2004/2014	met_java.tar.gz	Dryad Digital Repository	doi:10.5061/dryad.36rs0	http://dx.doi.org/10.5061/dryad.36rs0	East Java Province
Bojong_Central_1990/2014	Gap-infilling and gridding procedure	Bojong_Central_1990/2014	met_java.tar.gz	Dryad Digital Repository	doi:10.5061/dryad.36rs0	http://dx.doi.org/10.5061/dryad.36rs0	Central Java Province
Bojong Manik_West_1990/2014	Gap-infilling and gridding procedure	Bojong Manik_West_1990/2014	met_java.tar.gz	Dryad Digital Repository	doi:10.5061/dryad.36rs0	http://dx.doi.org/10.5061/dryad.36rs0	West Java Province
Bojonggambir_West_1986/2014	Gap-infilling and gridding procedure	Bojonggambir_West_1986/2014	met_java.tar.gz	Dryad Digital Repository	doi:10.5061/dryad.36rs0	http://dx.doi.org/10.5061/dryad.36rs0	West Java Province
Bojongwetan_West_1986/2012	Gap-infilling and gridding procedure	Bojongwetan_West_1986/2012	met_java.tar.gz	Dryad Digital Repository	doi:10.5061/dryad.36rs0	http://dx.doi.org/10.5061/dryad.36rs0	West Java Province
Bolorejo_East_2001/2014	Gap-infilling and gridding procedure	Bolorejo_East_2001/2014	met_java.tar.gz	Dryad Digital Repository	doi:10.5061/dryad.36rs0	http://dx.doi.org/10.5061/dryad.36rs0	East Java Province
Bolu_East_2000/2014	Gap-infilling and gridding procedure	Bolu_East_2000/2014	met_java.tar.gz	Dryad Digital Repository	doi:10.5061/dryad.36rs0	http://dx.doi.org/10.5061/dryad.36rs0	East Java Province
Borobudur_Central_1986/2014	Gap-infilling and gridding procedure	Borobudur_Central_1986/2014	met_java.tar.gz	Dryad Digital Repository	doi:10.5061/dryad.36rs0	http://dx.doi.org/10.5061/dryad.36rs0	Central Java Province
Botokan_East_1986/2013	Gap-infilling and gridding procedure	Botokan_East_1986/2013	met_java.tar.gz	Dryad Digital Repository	doi:10.5061/dryad.36rs0	http://dx.doi.org/10.5061/dryad.36rs0	East Java Province
Boyolangu_East_1990/2014	Gap-infilling and gridding procedure	Boyolangu_East_1990/2014	met_java.tar.gz	Dryad Digital Repository	doi:10.5061/dryad.36rs0	http://dx.doi.org/10.5061/dryad.36rs0	East Java Province
BPKL I Surabayan_Central_1985/2014	Gap-infilling and gridding procedure	BPKL I Surabayan_Central_1985/2014	met_java.tar.gz	Dryad Digital Repository	doi:10.5061/dryad.36rs0	http://dx.doi.org/10.5061/dryad.36rs0	Central Java Province
BPSDA B Solo_Central_1997/2006	Gap-infilling and gridding procedure	BPSDA B Solo_Central_1997/2006	met_java.tar.gz	Dryad Digital Repository	doi:10.5061/dryad.36rs0	http://dx.doi.org/10.5061/dryad.36rs0	Central Java Province
Brenggolo_East_1990/2014	Gap-infilling and gridding procedure	Brenggolo_East_1990/2014	met_java.tar.gz	Dryad Digital Repository	doi:10.5061/dryad.36rs0	http://dx.doi.org/10.5061/dryad.36rs0	East Java Province
Brondong_East_1985/2014	Gap-infilling and gridding procedure	Brondong_East_1985/2014	met_java.tar.gz	Dryad Digital Repository	doi:10.5061/dryad.36rs0	http://dx.doi.org/10.5061/dryad.36rs0	East Java Province
Bruno_Central_2001/2014	Gap-infilling and gridding procedure	Bruno_Central_2001/2014	met_java.tar.gz	Dryad Digital Repository	doi:10.5061/dryad.36rs0	http://dx.doi.org/10.5061/dryad.36rs0	Central Java Province
Bugel_West_1992/2014	Gap-infilling and gridding procedure	Bugel_West_1992/2014	met_java.tar.gz	Dryad Digital Repository	doi:10.5061/dryad.36rs0	http://dx.doi.org/10.5061/dryad.36rs0	West Java Province
Bugis_West_1997/2006	Gap-infilling and gridding procedure	Bugis_West_1997/2006	met_java.tar.gz	Dryad Digital Repository	doi:10.5061/dryad.36rs0	http://dx.doi.org/10.5061/dryad.36rs0	West Java Province
Bukateja_Central_1985/2007	Gap-infilling and gridding procedure	Bukateja_Central_1985/2007	met_java.tar.gz	Dryad Digital Repository	doi:10.5061/dryad.36rs0	http://dx.doi.org/10.5061/dryad.36rs0	Central Java Province
Bulu_Central_2001/2014	Gap-infilling and gridding procedure	Bulu_Central_2001/2014	met_java.tar.gz	Dryad Digital Repository	doi:10.5061/dryad.36rs0	http://dx.doi.org/10.5061/dryad.36rs0	Central Java Province
Bululawang_East_1990/2014	Gap-infilling and gridding procedure	Bululawang_East_1990/2014	met_java.tar.gz	Dryad Digital Repository	doi:10.5061/dryad.36rs0	http://dx.doi.org/10.5061/dryad.36rs0	East Java Province
Bumiayu_Central_1990/2014	Gap-infilling and gridding procedure	Bumiayu_Central_1990/2014	met_java.tar.gz	Dryad Digital Repository	doi:10.5061/dryad.36rs0	http://dx.doi.org/10.5061/dryad.36rs0	Central Java Province
Bumijawa_Central_1990/2014	Gap-infilling and gridding procedure	Bumijawa_Central_1990/2014	met_java.tar.gz	Dryad Digital Repository	doi:10.5061/dryad.36rs0	http://dx.doi.org/10.5061/dryad.36rs0	Central Java Province
Bunder_West_1985/1999	Gap-infilling and gridding procedure	Bunder_West_1985/1999	met_java.tar.gz	Dryad Digital Repository	doi:10.5061/dryad.36rs0	http://dx.doi.org/10.5061/dryad.36rs0	West Java Province
Bunder Gresik_East_1986/2014	Gap-infilling and gridding procedure	Bunder Gresik_East_1986/2014	met_java.tar.gz	Dryad Digital Repository	doi:10.5061/dryad.36rs0	http://dx.doi.org/10.5061/dryad.36rs0	East Java Province
Bungatan_East_2004/2014	Gap-infilling and gridding procedure	Bungatan_East_2004/2014	met_java.tar.gz	Dryad Digital Repository	doi:10.5061/dryad.36rs0	http://dx.doi.org/10.5061/dryad.36rs0	East Java Province
Bungo_Central_2001/2014	Gap-infilling and gridding procedure	Bungo_Central_2001/2014	met_java.tar.gz	Dryad Digital Repository	doi:10.5061/dryad.36rs0	http://dx.doi.org/10.5061/dryad.36rs0	Central Java Province
Cadasari_West_2000/2014	Gap-infilling and gridding procedure	Cadasari_West_2000/2014	met_java.tar.gz	Dryad Digital Repository	doi:10.5061/dryad.36rs0	http://dx.doi.org/10.5061/dryad.36rs0	West Java Province
Cakarayam_East_1986/2014	Gap-infilling and gridding procedure	Cakarayam_East_1986/2014	met_java.tar.gz	Dryad Digital Repository	doi:10.5061/dryad.36rs0	http://dx.doi.org/10.5061/dryad.36rs0	East Java Province
Campurdarat_East_1993/2014	Gap-infilling and gridding procedure	Campurdarat_East_1993/2014	met_java.tar.gz	Dryad Digital Repository	doi:10.5061/dryad.36rs0	http://dx.doi.org/10.5061/dryad.36rs0	East Java Province
Candipuro_East_2004/2014	Gap-infilling and gridding procedure	Candipuro_East_2004/2014	met_java.tar.gz	Dryad Digital Repository	doi:10.5061/dryad.36rs0	http://dx.doi.org/10.5061/dryad.36rs0	East Java Province
Candiroto_Central_1998/2014	Gap-infilling and gridding procedure	Candiroto_Central_1998/2014	met_java.tar.gz	Dryad Digital Repository	doi:10.5061/dryad.36rs0	http://dx.doi.org/10.5061/dryad.36rs0	Central Java Province
Cangkol_West_1985/1999	Gap-infilling and gridding procedure	Cangkol_West_1985/1999	met_java.tar.gz	Dryad Digital Repository	doi:10.5061/dryad.36rs0	http://dx.doi.org/10.5061/dryad.36rs0	West Java Province
Cangkring_West_1986/1999	Gap-infilling and gridding procedure	Cangkring_West_1986/1999	met_java.tar.gz	Dryad Digital Repository	doi:10.5061/dryad.36rs0	http://dx.doi.org/10.5061/dryad.36rs0	West Java Province
Cangkuang_West_1985/1998	Gap-infilling and gridding procedure	Cangkuang_West_1985/1998	met_java.tar.gz	Dryad Digital Repository	doi:10.5061/dryad.36rs0	http://dx.doi.org/10.5061/dryad.36rs0	West Java Province
Caruban_East_2003/2014	Gap-infilling and gridding procedure	Caruban_East_2003/2014	met_java.tar.gz	Dryad Digital Repository	doi:10.5061/dryad.36rs0	http://dx.doi.org/10.5061/dryad.36rs0	East Java Province
Cawak_East_1986/2014	Gap-infilling and gridding procedure	Cawak_East_1986/2014	met_java.tar.gz	Dryad Digital Repository	doi:10.5061/dryad.36rs0	http://dx.doi.org/10.5061/dryad.36rs0	East Java Province
Cawang_West_2004/2014	Gap-infilling and gridding procedure	Cawang_West_2004/2014	met_java.tar.gz	Dryad Digital Repository	doi:10.5061/dryad.36rs0	http://dx.doi.org/10.5061/dryad.36rs0	West Java Province
Cendono Dawe_Central_2001/2014	Gap-infilling and gridding procedure	Cendono Dawe_Central_2001/2014	met_java.tar.gz	Dryad Digital Repository	doi:10.5061/dryad.36rs0	http://dx.doi.org/10.5061/dryad.36rs0	Central Java Province
Cengkareng_West_1985/2014	Gap-infilling and gridding procedure	Cengkareng_West_1985/2014	met_java.tar.gz	Dryad Digital Repository	doi:10.5061/dryad.36rs0	http://dx.doi.org/10.5061/dryad.36rs0	West Java Province
Cerme_East_1986/2014	Gap-infilling and gridding procedure	Cerme_East_1986/2014	met_java.tar.gz	Dryad Digital Repository	doi:10.5061/dryad.36rs0	http://dx.doi.org/10.5061/dryad.36rs0	East Java Province
Cermee_East_2004/2014	Gap-infilling and gridding procedure	Cermee_East_2004/2014	met_java.tar.gz	Dryad Digital Repository	doi:10.5061/dryad.36rs0	http://dx.doi.org/10.5061/dryad.36rs0	East Java Province
Ceweng_East_1990/2014	Gap-infilling and gridding procedure	Ceweng_East_1990/2014	met_java.tar.gz	Dryad Digital Repository	doi:10.5061/dryad.36rs0	http://dx.doi.org/10.5061/dryad.36rs0	East Java Province
Ciamis Kota_West_1989/2014	Gap-infilling and gridding procedure	Ciamis Kota_West_1989/2014	met_java.tar.gz	Dryad Digital Repository	doi:10.5061/dryad.36rs0	http://dx.doi.org/10.5061/dryad.36rs0	West Java Province
Cibandung_West_1997/2006	Gap-infilling and gridding procedure	Cibandung_West_1997/2006	met_java.tar.gz	Dryad Digital Repository	doi:10.5061/dryad.36rs0	http://dx.doi.org/10.5061/dryad.36rs0	West Java Province
Cibatukurung_West_2002/2014	Gap-infilling and gridding procedure	Cibatukurung_West_2002/2014	met_java.tar.gz	Dryad Digital Repository	doi:10.5061/dryad.36rs0	http://dx.doi.org/10.5061/dryad.36rs0	West Java Province
Cibendung_Central_1990/2014	Gap-infilling and gridding procedure	Cibendung_Central_1990/2014	met_java.tar.gz	Dryad Digital Repository	doi:10.5061/dryad.36rs0	http://dx.doi.org/10.5061/dryad.36rs0	Central Java Province
Cibeureum_West_1986/2014	Gap-infilling and gridding procedure	Cibeureum_West_1986/2014	met_java.tar.gz	Dryad Digital Repository	doi:10.5061/dryad.36rs0	http://dx.doi.org/10.5061/dryad.36rs0	West Java Province
Cibinong_West_2002/2014	Gap-infilling and gridding procedure	Cibinong_West_2002/2014	met_java.tar.gz	Dryad Digital Repository	doi:10.5061/dryad.36rs0	http://dx.doi.org/10.5061/dryad.36rs0	West Java Province
Cibitung_West_1997/2006	Gap-infilling and gridding procedure	Cibitung_West_1997/2006	met_java.tar.gz	Dryad Digital Repository	doi:10.5061/dryad.36rs0	http://dx.doi.org/10.5061/dryad.36rs0	West Java Province
Cibodas_West_1996/2006	Gap-infilling and gridding procedure	Cibodas_West_1996/2006	met_java.tar.gz	Dryad Digital Repository	doi:10.5061/dryad.36rs0	http://dx.doi.org/10.5061/dryad.36rs0	West Java Province
Ciboleger_West_2000/2014	Gap-infilling and gridding procedure	Ciboleger_West_2000/2014	met_java.tar.gz	Dryad Digital Repository	doi:10.5061/dryad.36rs0	http://dx.doi.org/10.5061/dryad.36rs0	West Java Province
Cibunar_West_1987/2001	Gap-infilling and gridding procedure	Cibunar_West_1987/2001	met_java.tar.gz	Dryad Digital Repository	doi:10.5061/dryad.36rs0	http://dx.doi.org/10.5061/dryad.36rs0	West Java Province
Cicalengka_West_2002/2014	Gap-infilling and gridding procedure	Cicalengka_West_2002/2014	met_java.tar.gz	Dryad Digital Repository	doi:10.5061/dryad.36rs0	http://dx.doi.org/10.5061/dryad.36rs0	West Java Province
Cicatih_West_1993/2014	Gap-infilling and gridding procedure	Cicatih_West_1993/2014	met_java.tar.gz	Dryad Digital Repository	doi:10.5061/dryad.36rs0	http://dx.doi.org/10.5061/dryad.36rs0	West Java Province
Cigede_West_2004/2014	Gap-infilling and gridding procedure	Cigede_West_2004/2014	met_java.tar.gz	Dryad Digital Repository	doi:10.5061/dryad.36rs0	http://dx.doi.org/10.5061/dryad.36rs0	West Java Province
Ciherang_West_1997/2014	Gap-infilling and gridding procedure	Ciherang_West_1997/2014	met_java.tar.gz	Dryad Digital Repository	doi:10.5061/dryad.36rs0	http://dx.doi.org/10.5061/dryad.36rs0	West Java Province
Cihideung Udik_West_1988/2014	Gap-infilling and gridding procedure	Cihideung Udik_West_1988/2014	met_java.tar.gz	Dryad Digital Repository	doi:10.5061/dryad.36rs0	http://dx.doi.org/10.5061/dryad.36rs0	West Java Province
Cijampang_West_2002/2014	Gap-infilling and gridding procedure	Cijampang_West_2002/2014	met_java.tar.gz	Dryad Digital Repository	doi:10.5061/dryad.36rs0	http://dx.doi.org/10.5061/dryad.36rs0	West Java Province
Cikalong_West_1997/2014	Gap-infilling and gridding procedure	Cikalong_West_1997/2014	met_java.tar.gz	Dryad Digital Repository	doi:10.5061/dryad.36rs0	http://dx.doi.org/10.5061/dryad.36rs0	West Java Province
Cikembulan_West_2002/2014	Gap-infilling and gridding procedure	Cikembulan_West_2002/2014	met_java.tar.gz	Dryad Digital Repository	doi:10.5061/dryad.36rs0	http://dx.doi.org/10.5061/dryad.36rs0	West Java Province
Ciledug_West_1989/2003	Gap-infilling and gridding procedure	Ciledug_West_1989/2003	met_java.tar.gz	Dryad Digital Repository	doi:10.5061/dryad.36rs0	http://dx.doi.org/10.5061/dryad.36rs0	West Java Province
Cilemer_West_2000/2012	Gap-infilling and gridding procedure	Cilemer_West_2000/2012	met_java.tar.gz	Dryad Digital Repository	doi:10.5061/dryad.36rs0	http://dx.doi.org/10.5061/dryad.36rs0	West Java Province
Cileunca_West_2003/2014	Gap-infilling and gridding procedure	Cileunca_West_2003/2014	met_java.tar.gz	Dryad Digital Repository	doi:10.5061/dryad.36rs0	http://dx.doi.org/10.5061/dryad.36rs0	West Java Province
Cilongok_Central_1986/2008	Gap-infilling and gridding procedure	Cilongok_Central_1986/2008	met_java.tar.gz	Dryad Digital Repository	doi:10.5061/dryad.36rs0	http://dx.doi.org/10.5061/dryad.36rs0	Central Java Province
Cimandiri_West_2002/2014	Gap-infilling and gridding procedure	Cimandiri_West_2002/2014	met_java.tar.gz	Dryad Digital Repository	doi:10.5061/dryad.36rs0	http://dx.doi.org/10.5061/dryad.36rs0	West Java Province
Cimanggu_Central_1986/2006	Gap-infilling and gridding procedure	Cimanggu_Central_1986/2006	met_java.tar.gz	Dryad Digital Repository	doi:10.5061/dryad.36rs0	http://dx.doi.org/10.5061/dryad.36rs0	Central Java Province
Cimarga_West_2000/2014	Gap-infilling and gridding procedure	Cimarga_West_2000/2014	met_java.tar.gz	Dryad Digital Repository	doi:10.5061/dryad.36rs0	http://dx.doi.org/10.5061/dryad.36rs0	West Java Province
Cimulu_West_2004/2014	Gap-infilling and gridding procedure	Cimulu_West_2004/2014	met_java.tar.gz	Dryad Digital Repository	doi:10.5061/dryad.36rs0	http://dx.doi.org/10.5061/dryad.36rs0	West Java Province
Cinangka_West_1991/2014	Gap-infilling and gridding procedure	Cinangka_West_1991/2014	met_java.tar.gz	Dryad Digital Repository	doi:10.5061/dryad.36rs0	http://dx.doi.org/10.5061/dryad.36rs0	West Java Province
Cinangling_West_1997/2006	Gap-infilling and gridding procedure	Cinangling_West_1997/2006	met_java.tar.gz	Dryad Digital Repository	doi:10.5061/dryad.36rs0	http://dx.doi.org/10.5061/dryad.36rs0	West Java Province
Cipaku_West_2001/2014	Gap-infilling and gridding procedure	Cipaku_West_2001/2014	met_java.tar.gz	Dryad Digital Repository	doi:10.5061/dryad.36rs0	http://dx.doi.org/10.5061/dryad.36rs0	West Java Province
Cipanas_West_2001/2013	Gap-infilling and gridding procedure	Cipanas_West_2001/2013	met_java.tar.gz	Dryad Digital Repository	doi:10.5061/dryad.36rs0	http://dx.doi.org/10.5061/dryad.36rs0	West Java Province
Ciparay_West_1985/2000	Gap-infilling and gridding procedure	Ciparay_West_1985/2000	met_java.tar.gz	Dryad Digital Repository	doi:10.5061/dryad.36rs0	http://dx.doi.org/10.5061/dryad.36rs0	West Java Province
Cipayung_West_1985/2006	Gap-infilling and gridding procedure	Cipayung_West_1985/2006	met_java.tar.gz	Dryad Digital Repository	doi:10.5061/dryad.36rs0	http://dx.doi.org/10.5061/dryad.36rs0	West Java Province
Cipeusing_West_2002/2013	Gap-infilling and gridding procedure	Cipeusing_West_2002/2013	met_java.tar.gz	Dryad Digital Repository	doi:10.5061/dryad.36rs0	http://dx.doi.org/10.5061/dryad.36rs0	West Java Province
Ciputrahaji_West_2002/2014	Gap-infilling and gridding procedure	Ciputrahaji_West_2002/2014	met_java.tar.gz	Dryad Digital Repository	doi:10.5061/dryad.36rs0	http://dx.doi.org/10.5061/dryad.36rs0	West Java Province
Cisalada_West_2002/2014	Gap-infilling and gridding procedure	Cisalada_West_2002/2014	met_java.tar.gz	Dryad Digital Repository	doi:10.5061/dryad.36rs0	http://dx.doi.org/10.5061/dryad.36rs0	West Java Province
Cisalak_West_1998/2014	Gap-infilling and gridding procedure	Cisalak_West_1998/2014	met_java.tar.gz	Dryad Digital Repository	doi:10.5061/dryad.36rs0	http://dx.doi.org/10.5061/dryad.36rs0	West Java Province
Cisalak pesanggrahan_West_1992/2005	Gap-infilling and gridding procedure	Cisalak pesanggrahan_West_1992/2005	met_java.tar.gz	Dryad Digital Repository	doi:10.5061/dryad.36rs0	http://dx.doi.org/10.5061/dryad.36rs0	West Java Province
Cisampih_West_1991/2014	Gap-infilling and gridding procedure	Cisampih_West_1991/2014	met_java.tar.gz	Dryad Digital Repository	doi:10.5061/dryad.36rs0	http://dx.doi.org/10.5061/dryad.36rs0	West Java Province
Cisampor_West_1987/2001	Gap-infilling and gridding procedure	Cisampor_West_1987/2001	met_java.tar.gz	Dryad Digital Repository	doi:10.5061/dryad.36rs0	http://dx.doi.org/10.5061/dryad.36rs0	West Java Province
Cisomang_West_2001/2014	Gap-infilling and gridding procedure	Cisomang_West_2001/2014	met_java.tar.gz	Dryad Digital Repository	doi:10.5061/dryad.36rs0	http://dx.doi.org/10.5061/dryad.36rs0	West Java Province
Citeko_West_1985/2004	Gap-infilling and gridding procedure	Citeko_West_1985/2004	met_java.tar.gz	Dryad Digital Repository	doi:10.5061/dryad.36rs0	http://dx.doi.org/10.5061/dryad.36rs0	West Java Province
Citeureup_West_2000/2014	Gap-infilling and gridding procedure	Citeureup_West_2000/2014	met_java.tar.gz	Dryad Digital Repository	doi:10.5061/dryad.36rs0	http://dx.doi.org/10.5061/dryad.36rs0	West Java Province
Cluwak_Central_2001/2014	Gap-infilling and gridding procedure	Cluwak_Central_2001/2014	met_java.tar.gz	Dryad Digital Repository	doi:10.5061/dryad.36rs0	http://dx.doi.org/10.5061/dryad.36rs0	Central Java Province
Curah Koboan_East_2004/2014	Gap-infilling and gridding procedure	Curah Koboan_East_2004/2014	met_java.tar.gz	Dryad Digital Repository	doi:10.5061/dryad.36rs0	http://dx.doi.org/10.5061/dryad.36rs0	East Java Province
Curug_West_1985/2014	Gap-infilling and gridding procedure	Curug_West_1985/2014	met_java.tar.gz	Dryad Digital Repository	doi:10.5061/dryad.36rs0	http://dx.doi.org/10.5061/dryad.36rs0	West Java Province
Curug agung_West_1997/2006	Gap-infilling and gridding procedure	Curug agung_West_1997/2006	met_java.tar.gz	Dryad Digital Repository	doi:10.5061/dryad.36rs0	http://dx.doi.org/10.5061/dryad.36rs0	West Java Province
D Baderan_East_2004/2014	Gap-infilling and gridding procedure	D Baderan_East_2004/2014	met_java.tar.gz	Dryad Digital Repository	doi:10.5061/dryad.36rs0	http://dx.doi.org/10.5061/dryad.36rs0	East Java Province
D Nangger_East_2004/2014	Gap-infilling and gridding procedure	D Nangger_East_2004/2014	met_java.tar.gz	Dryad Digital Repository	doi:10.5061/dryad.36rs0	http://dx.doi.org/10.5061/dryad.36rs0	East Java Province
D Sambirejo_East_1992/2014	Gap-infilling and gridding procedure	D Sambirejo_East_1992/2014	met_java.tar.gz	Dryad Digital Repository	doi:10.5061/dryad.36rs0	http://dx.doi.org/10.5061/dryad.36rs0	East Java Province
Dam Karanganom_East_2000/2014	Gap-infilling and gridding procedure	Dam Karanganom_East_2000/2014	met_java.tar.gz	Dryad Digital Repository	doi:10.5061/dryad.36rs0	http://dx.doi.org/10.5061/dryad.36rs0	East Java Province
Dam Langkap_East_2004/2014	Gap-infilling and gridding procedure	Dam Langkap_East_2004/2014	met_java.tar.gz	Dryad Digital Repository	doi:10.5061/dryad.36rs0	http://dx.doi.org/10.5061/dryad.36rs0	East Java Province
Dam Pono_East_2004/2014	Gap-infilling and gridding procedure	Dam Pono_East_2004/2014	met_java.tar.gz	Dryad Digital Repository	doi:10.5061/dryad.36rs0	http://dx.doi.org/10.5061/dryad.36rs0	East Java Province
Dam Semanggir_East_2004/2014	Gap-infilling and gridding procedure	Dam Semanggir_East_2004/2014	met_java.tar.gz	Dryad Digital Repository	doi:10.5061/dryad.36rs0	http://dx.doi.org/10.5061/dryad.36rs0	East Java Province
Dampit_East_1990/2014	Gap-infilling and gridding procedure	Dampit_East_1990/2014	met_java.tar.gz	Dryad Digital Repository	doi:10.5061/dryad.36rs0	http://dx.doi.org/10.5061/dryad.36rs0	East Java Province
Dander_East_1986/2014	Gap-infilling and gridding procedure	Dander_East_1986/2014	met_java.tar.gz	Dryad Digital Repository	doi:10.5061/dryad.36rs0	http://dx.doi.org/10.5061/dryad.36rs0	East Java Province
Dangi II_Central_2002/2014	Gap-infilling and gridding procedure	Dangi II_Central_2002/2014	met_java.tar.gz	Dryad Digital Repository	doi:10.5061/dryad.36rs0	http://dx.doi.org/10.5061/dryad.36rs0	Central Java Province
Darmaraja_West_2002/2013	Gap-infilling and gridding procedure	Darmaraja_West_2002/2013	met_java.tar.gz	Dryad Digital Repository	doi:10.5061/dryad.36rs0	http://dx.doi.org/10.5061/dryad.36rs0	West Java Province
Dayeuh Luhur_West_1988/2014	Gap-infilling and gridding procedure	Dayeuh Luhur_West_1988/2014	met_java.tar.gz	Dryad Digital Repository	doi:10.5061/dryad.36rs0	http://dx.doi.org/10.5061/dryad.36rs0	West Java Province
Demangan_Central_1989/2014	Gap-infilling and gridding procedure	Demangan_Central_1989/2014	met_java.tar.gz	Dryad Digital Repository	doi:10.5061/dryad.36rs0	http://dx.doi.org/10.5061/dryad.36rs0	Central Java Province
Depok_West_1985/2014	Gap-infilling and gridding procedure	Depok_West_1985/2014	met_java.tar.gz	Dryad Digital Repository	doi:10.5061/dryad.36rs0	http://dx.doi.org/10.5061/dryad.36rs0	West Java Province
Dinas Pengairan_East_1989/2014	Gap-infilling and gridding procedure	Dinas Pengairan_East_1989/2014	met_java.tar.gz	Dryad Digital Repository	doi:10.5061/dryad.36rs0	http://dx.doi.org/10.5061/dryad.36rs0	East Java Province
Dingin_East_1994/2014	Gap-infilling and gridding procedure	Dingin_East_1994/2014	met_java.tar.gz	Dryad Digital Repository	doi:10.5061/dryad.36rs0	http://dx.doi.org/10.5061/dryad.36rs0	East Java Province
Doko_East_1990/2014	Gap-infilling and gridding procedure	Doko_East_1990/2014	met_java.tar.gz	Dryad Digital Repository	doi:10.5061/dryad.36rs0	http://dx.doi.org/10.5061/dryad.36rs0	East Java Province
Dolopo_Central_2003/2014	Gap-infilling and gridding procedure	Dolopo_Central_2003/2014	met_java.tar.gz	Dryad Digital Repository	doi:10.5061/dryad.36rs0	http://dx.doi.org/10.5061/dryad.36rs0	Central Java Province
Dongko_East_1990/2014	Gap-infilling and gridding procedure	Dongko_East_1990/2014	met_java.tar.gz	Dryad Digital Repository	doi:10.5061/dryad.36rs0	http://dx.doi.org/10.5061/dryad.36rs0	East Java Province
Donorojo_Central_2003/2014	Gap-infilling and gridding procedure	Donorojo_Central_2003/2014	met_java.tar.gz	Dryad Digital Repository	doi:10.5061/dryad.36rs0	http://dx.doi.org/10.5061/dryad.36rs0	Central Java Province
DPU Purbalingga Berem_Central_1985/2012	Gap-infilling and gridding procedure	DPU Purbalingga Berem_Central_1985/2012	met_java.tar.gz	Dryad Digital Repository	doi:10.5061/dryad.36rs0	http://dx.doi.org/10.5061/dryad.36rs0	Central Java Province
Dramaga_West_1990/2014	Gap-infilling and gridding procedure	Dramaga_West_1990/2014	met_java.tar.gz	Dryad Digital Repository	doi:10.5061/dryad.36rs0	http://dx.doi.org/10.5061/dryad.36rs0	West Java Province
Dringu_East_1993/2014	Gap-infilling and gridding procedure	Dringu_East_1993/2014	met_java.tar.gz	Dryad Digital Repository	doi:10.5061/dryad.36rs0	http://dx.doi.org/10.5061/dryad.36rs0	East Java Province
Ds Turus_East_1986/2014	Gap-infilling and gridding procedure	Ds Turus_East_1986/2014	met_java.tar.gz	Dryad Digital Repository	doi:10.5061/dryad.36rs0	http://dx.doi.org/10.5061/dryad.36rs0	East Java Province
Duduksampean_East_1990/2014	Gap-infilling and gridding procedure	Duduksampean_East_1990/2014	met_java.tar.gz	Dryad Digital Repository	doi:10.5061/dryad.36rs0	http://dx.doi.org/10.5061/dryad.36rs0	East Java Province
Dukuh Randu 43a_Central_2003/2014	Gap-infilling and gridding procedure	Dukuh Randu 43a_Central_2003/2014	met_java.tar.gz	Dryad Digital Repository	doi:10.5061/dryad.36rs0	http://dx.doi.org/10.5061/dryad.36rs0	Central Java Province
Dukuhseti_Central_1998/2014	Gap-infilling and gridding procedure	Dukuhseti_Central_1998/2014	met_java.tar.gz	Dryad Digital Repository	doi:10.5061/dryad.36rs0	http://dx.doi.org/10.5061/dryad.36rs0	Central Java Province
Dukun_Central_1986/2014	Gap-infilling and gridding procedure	Dukun_Central_1986/2014	met_java.tar.gz	Dryad Digital Repository	doi:10.5061/dryad.36rs0	http://dx.doi.org/10.5061/dryad.36rs0	Central Java Province
Durung Bedug_East_1985/2006	Gap-infilling and gridding procedure	Durung Bedug_East_1985/2006	met_java.tar.gz	Dryad Digital Repository	doi:10.5061/dryad.36rs0	http://dx.doi.org/10.5061/dryad.36rs0	East Java Province
Empang_West_1990/2014	Gap-infilling and gridding procedure	Empang_West_1990/2014	met_java.tar.gz	Dryad Digital Repository	doi:10.5061/dryad.36rs0	http://dx.doi.org/10.5061/dryad.36rs0	West Java Province
Eromoko_Central_2001/2014	Gap-infilling and gridding procedure	Eromoko_Central_2001/2014	met_java.tar.gz	Dryad Digital Repository	doi:10.5061/dryad.36rs0	http://dx.doi.org/10.5061/dryad.36rs0	Central Java Province
Gabus_Central_1992/2014	Gap-infilling and gridding procedure	Gabus_Central_1992/2014	met_java.tar.gz	Dryad Digital Repository	doi:10.5061/dryad.36rs0	http://dx.doi.org/10.5061/dryad.36rs0	Central Java Province
Gading Parang _East_2003/2014	Gap-infilling and gridding procedure	Gading Parang _East_2003/2014	met_java.tar.gz	Dryad Digital Repository	doi:10.5061/dryad.36rs0	http://dx.doi.org/10.5061/dryad.36rs0	East Java Province
Gajah_Central_2001/2014	Gap-infilling and gridding procedure	Gajah_Central_2001/2014	met_java.tar.gz	Dryad Digital Repository	doi:10.5061/dryad.36rs0	http://dx.doi.org/10.5061/dryad.36rs0	Central Java Province
Gajah I_Central_1985/2013	Gap-infilling and gridding procedure	Gajah I_Central_1985/2013	met_java.tar.gz	Dryad Digital Repository	doi:10.5061/dryad.36rs0	http://dx.doi.org/10.5061/dryad.36rs0	Central Java Province
Gambilangu_Central_1992/2014	Gap-infilling and gridding procedure	Gambilangu_Central_1992/2014	met_java.tar.gz	Dryad Digital Repository	doi:10.5061/dryad.36rs0	http://dx.doi.org/10.5061/dryad.36rs0	Central Java Province
Gampengrejo_East_1990/2014	Gap-infilling and gridding procedure	Gampengrejo_East_1990/2014	met_java.tar.gz	Dryad Digital Repository	doi:10.5061/dryad.36rs0	http://dx.doi.org/10.5061/dryad.36rs0	East Java Province
Gandusari_East_2003/2014	Gap-infilling and gridding procedure	Gandusari_East_2003/2014	met_java.tar.gz	Dryad Digital Repository	doi:10.5061/dryad.36rs0	http://dx.doi.org/10.5061/dryad.36rs0	East Java Province
Gangseng_East_1989/2014	Gap-infilling and gridding procedure	Gangseng_East_1989/2014	met_java.tar.gz	Dryad Digital Repository	doi:10.5061/dryad.36rs0	http://dx.doi.org/10.5061/dryad.36rs0	East Java Province
Gantiwarno_Central_1990/2014	Gap-infilling and gridding procedure	Gantiwarno_Central_1990/2014	met_java.tar.gz	Dryad Digital Repository	doi:10.5061/dryad.36rs0	http://dx.doi.org/10.5061/dryad.36rs0	Central Java Province
Garum_East_1985/2014	Gap-infilling and gridding procedure	Garum_East_1985/2014	met_java.tar.gz	Dryad Digital Repository	doi:10.5061/dryad.36rs0	http://dx.doi.org/10.5061/dryad.36rs0	East Java Province
Garung_Central_1985/1999	Gap-infilling and gridding procedure	Garung_Central_1985/1999	met_java.tar.gz	Dryad Digital Repository	doi:10.5061/dryad.36rs0	http://dx.doi.org/10.5061/dryad.36rs0	Central Java Province
Gebang Udik_West_2002/2014	Gap-infilling and gridding procedure	Gebang Udik_West_2002/2014	met_java.tar.gz	Dryad Digital Repository	doi:10.5061/dryad.36rs0	http://dx.doi.org/10.5061/dryad.36rs0	West Java Province
Gedaren_Central_1986/2014	Gap-infilling and gridding procedure	Gedaren_Central_1986/2014	met_java.tar.gz	Dryad Digital Repository	doi:10.5061/dryad.36rs0	http://dx.doi.org/10.5061/dryad.36rs0	Central Java Province
Gedeg_East_1987/2005	Gap-infilling and gridding procedure	Gedeg_East_1987/2005	met_java.tar.gz	Dryad Digital Repository	doi:10.5061/dryad.36rs0	http://dx.doi.org/10.5061/dryad.36rs0	East Java Province
Gegerbitung_West_1985/1999	Gap-infilling and gridding procedure	Gegerbitung_West_1985/1999	met_java.tar.gz	Dryad Digital Repository	doi:10.5061/dryad.36rs0	http://dx.doi.org/10.5061/dryad.36rs0	West Java Province
Gegesik_West_1986/2014	Gap-infilling and gridding procedure	Gegesik_West_1986/2014	met_java.tar.gz	Dryad Digital Repository	doi:10.5061/dryad.36rs0	http://dx.doi.org/10.5061/dryad.36rs0	West Java Province
Gempol_East_1990/2014	Gap-infilling and gridding procedure	Gempol_East_1990/2014	met_java.tar.gz	Dryad Digital Repository	doi:10.5061/dryad.36rs0	http://dx.doi.org/10.5061/dryad.36rs0	East Java Province
Gending_East_1985/2014	Gap-infilling and gridding procedure	Gending_East_1985/2014	met_java.tar.gz	Dryad Digital Repository	doi:10.5061/dryad.36rs0	http://dx.doi.org/10.5061/dryad.36rs0	East Java Province
Geo Bandung_West_1985/2014	Gap-infilling and gridding procedure	Geo Bandung_West_1985/2014	met_java.tar.gz	Dryad Digital Repository	doi:10.5061/dryad.36rs0	http://dx.doi.org/10.5061/dryad.36rs0	West Java Province
Geo Tangerang_West_2003/2014	Gap-infilling and gridding procedure	Geo Tangerang_West_2003/2014	met_java.tar.gz	Dryad Digital Repository	doi:10.5061/dryad.36rs0	http://dx.doi.org/10.5061/dryad.36rs0	West Java Province
Girimarto SKT_Central_2003/2014	Gap-infilling and gridding procedure	Girimarto SKT_Central_2003/2014	met_java.tar.gz	Dryad Digital Repository	doi:10.5061/dryad.36rs0	http://dx.doi.org/10.5061/dryad.36rs0	Central Java Province
Giringan_East_1990/2014	Gap-infilling and gridding procedure	Giringan_East_1990/2014	met_java.tar.gz	Dryad Digital Repository	doi:10.5061/dryad.36rs0	http://dx.doi.org/10.5061/dryad.36rs0	East Java Province
Giriwoyo_Central_1994/2014	Gap-infilling and gridding procedure	Giriwoyo_Central_1994/2014	met_java.tar.gz	Dryad Digital Repository	doi:10.5061/dryad.36rs0	http://dx.doi.org/10.5061/dryad.36rs0	Central Java Province
Glatik_East_1990/2014	Gap-infilling and gridding procedure	Glatik_East_1990/2014	met_java.tar.gz	Dryad Digital Repository	doi:10.5061/dryad.36rs0	http://dx.doi.org/10.5061/dryad.36rs0	East Java Province
Gombong_Central_1990/2014	Gap-infilling and gridding procedure	Gombong_Central_1990/2014	met_java.tar.gz	Dryad Digital Repository	doi:10.5061/dryad.36rs0	http://dx.doi.org/10.5061/dryad.36rs0	Central Java Province
Gondang_Central_1986/2014	Gap-infilling and gridding procedure	Gondang_Central_1986/2014	met_java.tar.gz	Dryad Digital Repository	doi:10.5061/dryad.36rs0	http://dx.doi.org/10.5061/dryad.36rs0	Central Java Province
Gondang_East_1986/2014	Gap-infilling and gridding procedure	Gondang_East_1986/2014	met_java.tar.gz	Dryad Digital Repository	doi:10.5061/dryad.36rs0	http://dx.doi.org/10.5061/dryad.36rs0	East Java Province
Gondang_East_1991/2014	Gap-infilling and gridding procedure	Gondang_East_1991/2014	met_java.tar.gz	Dryad Digital Repository	doi:10.5061/dryad.36rs0	http://dx.doi.org/10.5061/dryad.36rs0	East Java Province
Gondanglegi_East_1990/2014	Gap-infilling and gridding procedure	Gondanglegi_East_1990/2014	met_java.tar.gz	Dryad Digital Repository	doi:10.5061/dryad.36rs0	http://dx.doi.org/10.5061/dryad.36rs0	East Java Province
Grabag_Central_2000/2014	Gap-infilling and gridding procedure	Grabag_Central_2000/2014	met_java.tar.gz	Dryad Digital Repository	doi:10.5061/dryad.36rs0	http://dx.doi.org/10.5061/dryad.36rs0	Central Java Province
Grenden_East_2001/2014	Gap-infilling and gridding procedure	Grenden_East_2001/2014	met_java.tar.gz	Dryad Digital Repository	doi:10.5061/dryad.36rs0	http://dx.doi.org/10.5061/dryad.36rs0	East Java Province
Greneng_Central_2001/2014	Gap-infilling and gridding procedure	Greneng_Central_2001/2014	met_java.tar.gz	Dryad Digital Repository	doi:10.5061/dryad.36rs0	http://dx.doi.org/10.5061/dryad.36rs0	Central Java Province
Gringsing_Central_2004/2014	Gap-infilling and gridding procedure	Gringsing_Central_2004/2014	met_java.tar.gz	Dryad Digital Repository	doi:10.5061/dryad.36rs0	http://dx.doi.org/10.5061/dryad.36rs0	Central Java Province
Grujugan lor_East_1986/2014	Gap-infilling and gridding procedure	Grujugan lor_East_1986/2014	met_java.tar.gz	Dryad Digital Repository	doi:10.5061/dryad.36rs0	http://dx.doi.org/10.5061/dryad.36rs0	East Java Province
Gubeng_East_2000/2014	Gap-infilling and gridding procedure	Gubeng_East_2000/2014	met_java.tar.gz	Dryad Digital Repository	doi:10.5061/dryad.36rs0	http://dx.doi.org/10.5061/dryad.36rs0	East Java Province
Gucialit_East_1998/2014	Gap-infilling and gridding procedure	Gucialit_East_1998/2014	met_java.tar.gz	Dryad Digital Repository	doi:10.5061/dryad.36rs0	http://dx.doi.org/10.5061/dryad.36rs0	East Java Province
Gumukmas BT_East_1985/1999	Gap-infilling and gridding procedure	Gumukmas BT_East_1985/1999	met_java.tar.gz	Dryad Digital Repository	doi:10.5061/dryad.36rs0	http://dx.doi.org/10.5061/dryad.36rs0	East Java Province
Gumulung Lebak_West_1990/2014	Gap-infilling and gridding procedure	Gumulung Lebak_West_1990/2014	met_java.tar.gz	Dryad Digital Repository	doi:10.5061/dryad.36rs0	http://dx.doi.org/10.5061/dryad.36rs0	West Java Province
Guntur_Central_1985/2014	Gap-infilling and gridding procedure	Guntur_Central_1985/2014	met_java.tar.gz	Dryad Digital Repository	doi:10.5061/dryad.36rs0	http://dx.doi.org/10.5061/dryad.36rs0	Central Java Province
Gunung Mas_West_2000/2014	Gap-infilling and gridding procedure	Gunung Mas_West_2000/2014	met_java.tar.gz	Dryad Digital Repository	doi:10.5061/dryad.36rs0	http://dx.doi.org/10.5061/dryad.36rs0	West Java Province
Gunung Tunggal_West_1990/2014	Gap-infilling and gridding procedure	Gunung Tunggal_West_1990/2014	met_java.tar.gz	Dryad Digital Repository	doi:10.5061/dryad.36rs0	http://dx.doi.org/10.5061/dryad.36rs0	West Java Province
Gunung Butak_Central_1986/2014	Gap-infilling and gridding procedure	Gunung Butak_Central_1986/2014	met_java.tar.gz	Dryad Digital Repository	doi:10.5061/dryad.36rs0	http://dx.doi.org/10.5061/dryad.36rs0	Central Java Province
Gunungsari_East_2001/2014	Gap-infilling and gridding procedure	Gunungsari_East_2001/2014	met_java.tar.gz	Dryad Digital Repository	doi:10.5061/dryad.36rs0	http://dx.doi.org/10.5061/dryad.36rs0	East Java Province
Gunungwungkal_Central_1986/2014	Gap-infilling and gridding procedure	Gunungwungkal_Central_1986/2014	met_java.tar.gz	Dryad Digital Repository	doi:10.5061/dryad.36rs0	http://dx.doi.org/10.5061/dryad.36rs0	Central Java Province
Jabung_East_1986/2014	Gap-infilling and gridding procedure	Jabung_East_1986/2014	met_java.tar.gz	Dryad Digital Repository	doi:10.5061/dryad.36rs0	http://dx.doi.org/10.5061/dryad.36rs0	East Java Province
Jabung_East_1990/2014	Gap-infilling and gridding procedure	Jabung_East_1990/2014	met_java.tar.gz	Dryad Digital Repository	doi:10.5061/dryad.36rs0	http://dx.doi.org/10.5061/dryad.36rs0	East Java Province
Jabung_East_2004/2014	Gap-infilling and gridding procedure	Jabung_East_2004/2014	met_java.tar.gz	Dryad Digital Repository	doi:10.5061/dryad.36rs0	http://dx.doi.org/10.5061/dryad.36rs0	East Java Province
Jambearum_East_1994/2014	Gap-infilling and gridding procedure	Jambearum_East_1994/2014	met_java.tar.gz	Dryad Digital Repository	doi:10.5061/dryad.36rs0	http://dx.doi.org/10.5061/dryad.36rs0	East Java Province
Jati_East_1990/2014	Gap-infilling and gridding procedure	Jati_East_1990/2014	met_java.tar.gz	Dryad Digital Repository	doi:10.5061/dryad.36rs0	http://dx.doi.org/10.5061/dryad.36rs0	East Java Province
Jatibarang_Central_1991/2008	Gap-infilling and gridding procedure	Jatibarang_Central_1991/2008	met_java.tar.gz	Dryad Digital Repository	doi:10.5061/dryad.36rs0	http://dx.doi.org/10.5061/dryad.36rs0	Central Java Province
Jatilawang Tanjung_Central_1990/2014	Gap-infilling and gridding procedure	Jatilawang Tanjung_Central_1990/2014	met_java.tar.gz	Dryad Digital Repository	doi:10.5061/dryad.36rs0	http://dx.doi.org/10.5061/dryad.36rs0	Central Java Province
Jatipuro_Central_2003/2014	Gap-infilling and gridding procedure	Jatipuro_Central_2003/2014	met_java.tar.gz	Dryad Digital Repository	doi:10.5061/dryad.36rs0	http://dx.doi.org/10.5061/dryad.36rs0	Central Java Province
Jatiroto_Central_2001/2014	Gap-infilling and gridding procedure	Jatiroto_Central_2001/2014	met_java.tar.gz	Dryad Digital Repository	doi:10.5061/dryad.36rs0	http://dx.doi.org/10.5061/dryad.36rs0	Central Java Province
Jatisari_East_1985/1999	Gap-infilling and gridding procedure	Jatisari_East_1985/1999	met_java.tar.gz	Dryad Digital Repository	doi:10.5061/dryad.36rs0	http://dx.doi.org/10.5061/dryad.36rs0	East Java Province
Jatiseeng_West_2001/2014	Gap-infilling and gridding procedure	Jatiseeng_West_2001/2014	met_java.tar.gz	Dryad Digital Repository	doi:10.5061/dryad.36rs0	http://dx.doi.org/10.5061/dryad.36rs0	West Java Province
Jatisono_Central_1990/2014	Gap-infilling and gridding procedure	Jatisono_Central_1990/2014	met_java.tar.gz	Dryad Digital Repository	doi:10.5061/dryad.36rs0	http://dx.doi.org/10.5061/dryad.36rs0	Central Java Province
Jatisrono_Central_1985/2014	Gap-infilling and gridding procedure	Jatisrono_Central_1985/2014	met_java.tar.gz	Dryad Digital Repository	doi:10.5061/dryad.36rs0	http://dx.doi.org/10.5061/dryad.36rs0	Central Java Province
Jatiwangi_West_1990/2010	Gap-infilling and gridding procedure	Jatiwangi_West_1990/2010	met_java.tar.gz	Dryad Digital Repository	doi:10.5061/dryad.36rs0	http://dx.doi.org/10.5061/dryad.36rs0	West Java Province
Jatiyoso_Central_1985/2014	Gap-infilling and gridding procedure	Jatiyoso_Central_1985/2014	met_java.tar.gz	Dryad Digital Repository	doi:10.5061/dryad.36rs0	http://dx.doi.org/10.5061/dryad.36rs0	Central Java Province
Jenggawah_East_2004/2014	Gap-infilling and gridding procedure	Jenggawah_East_2004/2014	met_java.tar.gz	Dryad Digital Repository	doi:10.5061/dryad.36rs0	http://dx.doi.org/10.5061/dryad.36rs0	East Java Province
Jeru_East_1995/2014	Gap-infilling and gridding procedure	Jeru_East_1995/2014	met_java.tar.gz	Dryad Digital Repository	doi:10.5061/dryad.36rs0	http://dx.doi.org/10.5061/dryad.36rs0	East Java Province
Jogoboyo_Central_1989/2014	Gap-infilling and gridding procedure	Jogoboyo_Central_1989/2014	met_java.tar.gz	Dryad Digital Repository	doi:10.5061/dryad.36rs0	http://dx.doi.org/10.5061/dryad.36rs0	Central Java Province
Jogonalan_Central_2003/2014	Gap-infilling and gridding procedure	Jogonalan_Central_2003/2014	met_java.tar.gz	Dryad Digital Repository	doi:10.5061/dryad.36rs0	http://dx.doi.org/10.5061/dryad.36rs0	Central Java Province
Jogorogo_Central_1986/2014	Gap-infilling and gridding procedure	Jogorogo_Central_1986/2014	met_java.tar.gz	Dryad Digital Repository	doi:10.5061/dryad.36rs0	http://dx.doi.org/10.5061/dryad.36rs0	Central Java Province
Jojogan_East_2000/2014	Gap-infilling and gridding procedure	Jojogan_East_2000/2014	met_java.tar.gz	Dryad Digital Repository	doi:10.5061/dryad.36rs0	http://dx.doi.org/10.5061/dryad.36rs0	East Java Province
Jongjing_West_1990/2014	Gap-infilling and gridding procedure	Jongjing_West_1990/2014	met_java.tar.gz	Dryad Digital Repository	doi:10.5061/dryad.36rs0	http://dx.doi.org/10.5061/dryad.36rs0	West Java Province
Jorongan_East_1990/2014	Gap-infilling and gridding procedure	Jorongan_East_1990/2014	met_java.tar.gz	Dryad Digital Repository	doi:10.5061/dryad.36rs0	http://dx.doi.org/10.5061/dryad.36rs0	East Java Province
Jrakah_Central_2003/2014	Gap-infilling and gridding procedure	Jrakah_Central_2003/2014	met_java.tar.gz	Dryad Digital Repository	doi:10.5061/dryad.36rs0	http://dx.doi.org/10.5061/dryad.36rs0	Central Java Province
Juana_Central_1985/2014	Gap-infilling and gridding procedure	Juana_Central_1985/2014	met_java.tar.gz	Dryad Digital Repository	doi:10.5061/dryad.36rs0	http://dx.doi.org/10.5061/dryad.36rs0	Central Java Province
Juanda_East_1990/2014	Gap-infilling and gridding procedure	Juanda_East_1990/2014	met_java.tar.gz	Dryad Digital Repository	doi:10.5061/dryad.36rs0	http://dx.doi.org/10.5061/dryad.36rs0	East Java Province
Judeg_East_1990/2014	Gap-infilling and gridding procedure	Judeg_East_1990/2014	met_java.tar.gz	Dryad Digital Repository	doi:10.5061/dryad.36rs0	http://dx.doi.org/10.5061/dryad.36rs0	East Java Province
Jumantono_Central_1995/2014	Gap-infilling and gridding procedure	Jumantono_Central_1995/2014	met_java.tar.gz	Dryad Digital Repository	doi:10.5061/dryad.36rs0	http://dx.doi.org/10.5061/dryad.36rs0	Central Java Province
Jumo_Central_2001/2014	Gap-infilling and gridding procedure	Jumo_Central_2001/2014	met_java.tar.gz	Dryad Digital Repository	doi:10.5061/dryad.36rs0	http://dx.doi.org/10.5061/dryad.36rs0	Central Java Province
Jungsemi_Central_1990/2014	Gap-infilling and gridding procedure	Jungsemi_Central_1990/2014	met_java.tar.gz	Dryad Digital Repository	doi:10.5061/dryad.36rs0	http://dx.doi.org/10.5061/dryad.36rs0	Central Java Province
Jurangjero_East_1990/2014	Gap-infilling and gridding procedure	Jurangjero_East_1990/2014	met_java.tar.gz	Dryad Digital Repository	doi:10.5061/dryad.36rs0	http://dx.doi.org/10.5061/dryad.36rs0	East Java Province
Kabuh_East_1989/2014	Gap-infilling and gridding procedure	Kabuh_East_1989/2014	met_java.tar.gz	Dryad Digital Repository	doi:10.5061/dryad.36rs0	http://dx.doi.org/10.5061/dryad.36rs0	East Java Province
Kademangan_East_1990/2014	Gap-infilling and gridding procedure	Kademangan_East_1990/2014	met_java.tar.gz	Dryad Digital Repository	doi:10.5061/dryad.36rs0	http://dx.doi.org/10.5061/dryad.36rs0	East Java Province
Kademangan_East_1986/2011	Gap-infilling and gridding procedure	Kademangan_East_1986/2011	met_java.tar.gz	Dryad Digital Repository	doi:10.5061/dryad.36rs0	http://dx.doi.org/10.5061/dryad.36rs0	East Java Province
Kadipaten_West_1990/2014	Gap-infilling and gridding procedure	Kadipaten_West_1990/2014	met_java.tar.gz	Dryad Digital Repository	doi:10.5061/dryad.36rs0	http://dx.doi.org/10.5061/dryad.36rs0	West Java Province
Kajen_Central_1990/2014	Gap-infilling and gridding procedure	Kajen_Central_1990/2014	met_java.tar.gz	Dryad Digital Repository	doi:10.5061/dryad.36rs0	http://dx.doi.org/10.5061/dryad.36rs0	Central Java Province
Kalasan_East_1998/2014	Gap-infilling and gridding procedure	Kalasan_East_1998/2014	met_java.tar.gz	Dryad Digital Repository	doi:10.5061/dryad.36rs0	http://dx.doi.org/10.5061/dryad.36rs0	East Java Province
Kalegen_Central_1990/2014	Gap-infilling and gridding procedure	Kalegen_Central_1990/2014	met_java.tar.gz	Dryad Digital Repository	doi:10.5061/dryad.36rs0	http://dx.doi.org/10.5061/dryad.36rs0	Central Java Province
Kalibadak_East_1990/2014	Gap-infilling and gridding procedure	Kalibadak_East_1990/2014	met_java.tar.gz	Dryad Digital Repository	doi:10.5061/dryad.36rs0	http://dx.doi.org/10.5061/dryad.36rs0	East Java Province
Kalidandan_East_1990/2014	Gap-infilling and gridding procedure	Kalidandan_East_1990/2014	met_java.tar.gz	Dryad Digital Repository	doi:10.5061/dryad.36rs0	http://dx.doi.org/10.5061/dryad.36rs0	East Java Province
Kalidawir_East_1990/2014	Gap-infilling and gridding procedure	Kalidawir_East_1990/2014	met_java.tar.gz	Dryad Digital Repository	doi:10.5061/dryad.36rs0	http://dx.doi.org/10.5061/dryad.36rs0	East Java Province
Kaligesing_Central_2002/2014	Gap-infilling and gridding procedure	Kaligesing_Central_2002/2014	met_java.tar.gz	Dryad Digital Repository	doi:10.5061/dryad.36rs0	http://dx.doi.org/10.5061/dryad.36rs0	Central Java Province
Kalijaran_Central_1992/2014	Gap-infilling and gridding procedure	Kalijaran_Central_1992/2014	met_java.tar.gz	Dryad Digital Repository	doi:10.5061/dryad.36rs0	http://dx.doi.org/10.5061/dryad.36rs0	Central Java Province
Kaliloro_Central_1990/2014	Gap-infilling and gridding procedure	Kaliloro_Central_1990/2014	met_java.tar.gz	Dryad Digital Repository	doi:10.5061/dryad.36rs0	http://dx.doi.org/10.5061/dryad.36rs0	Central Java Province
Kalimeneng_Central_2001/2014	Gap-infilling and gridding procedure	Kalimeneng_Central_2001/2014	met_java.tar.gz	Dryad Digital Repository	doi:10.5061/dryad.36rs0	http://dx.doi.org/10.5061/dryad.36rs0	Central Java Province
Kaliori_Central_1990/2014	Gap-infilling and gridding procedure	Kaliori_Central_1990/2014	met_java.tar.gz	Dryad Digital Repository	doi:10.5061/dryad.36rs0	http://dx.doi.org/10.5061/dryad.36rs0	Central Java Province
Kalipare_East_1997/2014	Gap-infilling and gridding procedure	Kalipare_East_1997/2014	met_java.tar.gz	Dryad Digital Repository	doi:10.5061/dryad.36rs0	http://dx.doi.org/10.5061/dryad.36rs0	East Java Province
Kalisapi Bd_Central_1998/2014	Gap-infilling and gridding procedure	Kalisapi Bd_Central_1998/2014	met_java.tar.gz	Dryad Digital Repository	doi:10.5061/dryad.36rs0	http://dx.doi.org/10.5061/dryad.36rs0	Central Java Province
Kaliwiro_Central_2000/2014	Gap-infilling and gridding procedure	Kaliwiro_Central_2000/2014	met_java.tar.gz	Dryad Digital Repository	doi:10.5061/dryad.36rs0	http://dx.doi.org/10.5061/dryad.36rs0	Central Java Province
Kaliwungu_Central_1990/2014	Gap-infilling and gridding procedure	Kaliwungu_Central_1990/2014	met_java.tar.gz	Dryad Digital Repository	doi:10.5061/dryad.36rs0	http://dx.doi.org/10.5061/dryad.36rs0	Central Java Province
Kampak_East_1991/2014	Gap-infilling and gridding procedure	Kampak_East_1991/2014	met_java.tar.gz	Dryad Digital Repository	doi:10.5061/dryad.36rs0	http://dx.doi.org/10.5061/dryad.36rs0	East Java Province
Kandangan_East_1986/2014	Gap-infilling and gridding procedure	Kandangan_East_1986/2014	met_java.tar.gz	Dryad Digital Repository	doi:10.5061/dryad.36rs0	http://dx.doi.org/10.5061/dryad.36rs0	East Java Province
Kandangan_East_1990/2014	Gap-infilling and gridding procedure	Kandangan_East_1990/2014	met_java.tar.gz	Dryad Digital Repository	doi:10.5061/dryad.36rs0	http://dx.doi.org/10.5061/dryad.36rs0	East Java Province
Kandangjati_East_1992/2014	Gap-infilling and gridding procedure	Kandangjati_East_1992/2014	met_java.tar.gz	Dryad Digital Repository	doi:10.5061/dryad.36rs0	http://dx.doi.org/10.5061/dryad.36rs0	East Java Province
Kandat_East_1990/2014	Gap-infilling and gridding procedure	Kandat_East_1990/2014	met_java.tar.gz	Dryad Digital Repository	doi:10.5061/dryad.36rs0	http://dx.doi.org/10.5061/dryad.36rs0	East Java Province
Kanigoro_East_1986/2014	Gap-infilling and gridding procedure	Kanigoro_East_1986/2014	met_java.tar.gz	Dryad Digital Repository	doi:10.5061/dryad.36rs0	http://dx.doi.org/10.5061/dryad.36rs0	East Java Province
Kanor_East_1986/2014	Gap-infilling and gridding procedure	Kanor_East_1986/2014	met_java.tar.gz	Dryad Digital Repository	doi:10.5061/dryad.36rs0	http://dx.doi.org/10.5061/dryad.36rs0	East Java Province
Kantor CD_East_1992/2014	Gap-infilling and gridding procedure	Kantor CD_East_1992/2014	met_java.tar.gz	Dryad Digital Repository	doi:10.5061/dryad.36rs0	http://dx.doi.org/10.5061/dryad.36rs0	East Java Province
Kanyoran_East_1986/2014	Gap-infilling and gridding procedure	Kanyoran_East_1986/2014	met_java.tar.gz	Dryad Digital Repository	doi:10.5061/dryad.36rs0	http://dx.doi.org/10.5061/dryad.36rs0	East Java Province
Kapas_East_2004/2014	Gap-infilling and gridding procedure	Kapas_East_2004/2014	met_java.tar.gz	Dryad Digital Repository	doi:10.5061/dryad.36rs0	http://dx.doi.org/10.5061/dryad.36rs0	East Java Province
Kapongan_East_1997/2006	Gap-infilling and gridding procedure	Kapongan_East_1997/2006	met_java.tar.gz	Dryad Digital Repository	doi:10.5061/dryad.36rs0	http://dx.doi.org/10.5061/dryad.36rs0	East Java Province
Karang asem_West_1988/2014	Gap-infilling and gridding procedure	Karang asem_West_1988/2014	met_java.tar.gz	Dryad Digital Repository	doi:10.5061/dryad.36rs0	http://dx.doi.org/10.5061/dryad.36rs0	West Java Province
Karang Ploso_East_1987/2014	Gap-infilling and gridding procedure	Karang Ploso_East_1987/2014	met_java.tar.gz	Dryad Digital Repository	doi:10.5061/dryad.36rs0	http://dx.doi.org/10.5061/dryad.36rs0	East Java Province
Karang Bawang_Central_1990/2014	Gap-infilling and gridding procedure	Karang Bawang_Central_1990/2014	met_java.tar.gz	Dryad Digital Repository	doi:10.5061/dryad.36rs0	http://dx.doi.org/10.5061/dryad.36rs0	Central Java Province
Karang Gondang_Central_2000/2014	Gap-infilling and gridding procedure	Karang Gondang_Central_2000/2014	met_java.tar.gz	Dryad Digital Repository	doi:10.5061/dryad.36rs0	http://dx.doi.org/10.5061/dryad.36rs0	Central Java Province
Karang Tengah_Central_1986/2014	Gap-infilling and gridding procedure	Karang Tengah_Central_1986/2014	met_java.tar.gz	Dryad Digital Repository	doi:10.5061/dryad.36rs0	http://dx.doi.org/10.5061/dryad.36rs0	Central Java Province
Karangbinangun_East_1989/2014	Gap-infilling and gridding procedure	Karangbinangun_East_1989/2014	met_java.tar.gz	Dryad Digital Repository	doi:10.5061/dryad.36rs0	http://dx.doi.org/10.5061/dryad.36rs0	East Java Province
Karangdowo_Central_1990/2014	Gap-infilling and gridding procedure	Karangdowo_Central_1990/2014	met_java.tar.gz	Dryad Digital Repository	doi:10.5061/dryad.36rs0	http://dx.doi.org/10.5061/dryad.36rs0	Central Java Province
Karanggayam_Central_2001/2014	Gap-infilling and gridding procedure	Karanggayam_Central_2001/2014	met_java.tar.gz	Dryad Digital Repository	doi:10.5061/dryad.36rs0	http://dx.doi.org/10.5061/dryad.36rs0	Central Java Province
Karanggayam 1_Central_1986/2014	Gap-infilling and gridding procedure	Karanggayam 1_Central_1986/2014	met_java.tar.gz	Dryad Digital Repository	doi:10.5061/dryad.36rs0	http://dx.doi.org/10.5061/dryad.36rs0	Central Java Province
Karanggeneng_East_1987/2014	Gap-infilling and gridding procedure	Karanggeneng_East_1987/2014	met_java.tar.gz	Dryad Digital Repository	doi:10.5061/dryad.36rs0	http://dx.doi.org/10.5061/dryad.36rs0	East Java Province
Karangkates_East_1985/2013	Gap-infilling and gridding procedure	Karangkates_East_1985/2013	met_java.tar.gz	Dryad Digital Repository	doi:10.5061/dryad.36rs0	http://dx.doi.org/10.5061/dryad.36rs0	East Java Province
Karangmoncol_Central_2002/2014	Gap-infilling and gridding procedure	Karangmoncol_Central_2002/2014	met_java.tar.gz	Dryad Digital Repository	doi:10.5061/dryad.36rs0	http://dx.doi.org/10.5061/dryad.36rs0	Central Java Province
Karangnongko_Central_1986/2014	Gap-infilling and gridding procedure	Karangnongko_Central_1986/2014	met_java.tar.gz	Dryad Digital Repository	doi:10.5061/dryad.36rs0	http://dx.doi.org/10.5061/dryad.36rs0	Central Java Province
Karangnongko_East_2004/2014	Gap-infilling and gridding procedure	Karangnongko_East_2004/2014	met_java.tar.gz	Dryad Digital Repository	doi:10.5061/dryad.36rs0	http://dx.doi.org/10.5061/dryad.36rs0	East Java Province
Karangnunggal_West_1990/2014	Gap-infilling and gridding procedure	Karangnunggal_West_1990/2014	met_java.tar.gz	Dryad Digital Repository	doi:10.5061/dryad.36rs0	http://dx.doi.org/10.5061/dryad.36rs0	West Java Province
Karangpandan_Central_1992/2014	Gap-infilling and gridding procedure	Karangpandan_Central_1992/2014	met_java.tar.gz	Dryad Digital Repository	doi:10.5061/dryad.36rs0	http://dx.doi.org/10.5061/dryad.36rs0	Central Java Province
Karangploso_East_2000/2014	Gap-infilling and gridding procedure	Karangploso_East_2000/2014	met_java.tar.gz	Dryad Digital Repository	doi:10.5061/dryad.36rs0	http://dx.doi.org/10.5061/dryad.36rs0	East Java Province
Karangroto_Central_1990/2014	Gap-infilling and gridding procedure	Karangroto_Central_1990/2014	met_java.tar.gz	Dryad Digital Repository	doi:10.5061/dryad.36rs0	http://dx.doi.org/10.5061/dryad.36rs0	Central Java Province
Karangsambung_Central_1990/2014	Gap-infilling and gridding procedure	Karangsambung_Central_1990/2014	met_java.tar.gz	Dryad Digital Repository	doi:10.5061/dryad.36rs0	http://dx.doi.org/10.5061/dryad.36rs0	Central Java Province
Karangsari_Central_1990/2014	Gap-infilling and gridding procedure	Karangsari_Central_1990/2014	met_java.tar.gz	Dryad Digital Repository	doi:10.5061/dryad.36rs0	http://dx.doi.org/10.5061/dryad.36rs0	Central Java Province
Karangsari 1_Central_1985/1999	Gap-infilling and gridding procedure	Karangsari 1_Central_1985/1999	met_java.tar.gz	Dryad Digital Repository	doi:10.5061/dryad.36rs0	http://dx.doi.org/10.5061/dryad.36rs0	Central Java Province
Karangwareng_West_2003/2014	Gap-infilling and gridding procedure	Karangwareng_West_2003/2014	met_java.tar.gz	Dryad Digital Repository	doi:10.5061/dryad.36rs0	http://dx.doi.org/10.5061/dryad.36rs0	West Java Province
Kare_East_1989/2005	Gap-infilling and gridding procedure	Kare_East_1989/2005	met_java.tar.gz	Dryad Digital Repository	doi:10.5061/dryad.36rs0	http://dx.doi.org/10.5061/dryad.36rs0	East Java Province
Karut_West_2004/2014	Gap-infilling and gridding procedure	Karut_West_2004/2014	met_java.tar.gz	Dryad Digital Repository	doi:10.5061/dryad.36rs0	http://dx.doi.org/10.5061/dryad.36rs0	West Java Province
Kasemek_East_1990/2014	Gap-infilling and gridding procedure	Kasemek_East_1990/2014	met_java.tar.gz	Dryad Digital Repository	doi:10.5061/dryad.36rs0	http://dx.doi.org/10.5061/dryad.36rs0	East Java Province
Katerban_Central_1985/2011	Gap-infilling and gridding procedure	Katerban_Central_1985/2011	met_java.tar.gz	Dryad Digital Repository	doi:10.5061/dryad.36rs0	http://dx.doi.org/10.5061/dryad.36rs0	Central Java Province
Katulampa_West_1990/2014	Gap-infilling and gridding procedure	Katulampa_West_1990/2014	met_java.tar.gz	Dryad Digital Repository	doi:10.5061/dryad.36rs0	http://dx.doi.org/10.5061/dryad.36rs0	West Java Province
Kaulon_East_1990/2014	Gap-infilling and gridding procedure	Kaulon_East_1990/2014	met_java.tar.gz	Dryad Digital Repository	doi:10.5061/dryad.36rs0	http://dx.doi.org/10.5061/dryad.36rs0	East Java Province
Kauman_Central_1986/2014	Gap-infilling and gridding procedure	Kauman_Central_1986/2014	met_java.tar.gz	Dryad Digital Repository	doi:10.5061/dryad.36rs0	http://dx.doi.org/10.5061/dryad.36rs0	Central Java Province
Kawisrejo_East_2001/2014	Gap-infilling and gridding procedure	Kawisrejo_East_2001/2014	met_java.tar.gz	Dryad Digital Repository	doi:10.5061/dryad.36rs0	http://dx.doi.org/10.5061/dryad.36rs0	East Java Province
Kayen_Central_1986/2014	Gap-infilling and gridding procedure	Kayen_Central_1986/2014	met_java.tar.gz	Dryad Digital Repository	doi:10.5061/dryad.36rs0	http://dx.doi.org/10.5061/dryad.36rs0	Central Java Province
Kd Cangkring_East_1986/2014	Gap-infilling and gridding procedure	Kd Cangkring_East_1986/2014	met_java.tar.gz	Dryad Digital Repository	doi:10.5061/dryad.36rs0	http://dx.doi.org/10.5061/dryad.36rs0	East Java Province
Kebon Agung_East_2003/2014	Gap-infilling and gridding procedure	Kebon Agung_East_2003/2014	met_java.tar.gz	Dryad Digital Repository	doi:10.5061/dryad.36rs0	http://dx.doi.org/10.5061/dryad.36rs0	East Java Province
Kebonangung_Central_1989/2014	Gap-infilling and gridding procedure	Kebonangung_Central_1989/2014	met_java.tar.gz	Dryad Digital Repository	doi:10.5061/dryad.36rs0	http://dx.doi.org/10.5061/dryad.36rs0	Central Java Province
Kebonarum_Central_1990/2014	Gap-infilling and gridding procedure	Kebonarum_Central_1990/2014	met_java.tar.gz	Dryad Digital Repository	doi:10.5061/dryad.36rs0	http://dx.doi.org/10.5061/dryad.36rs0	Central Java Province
Kebumen_Central_2004/2014	Gap-infilling and gridding procedure	Kebumen_Central_2004/2014	met_java.tar.gz	Dryad Digital Repository	doi:10.5061/dryad.36rs0	http://dx.doi.org/10.5061/dryad.36rs0	Central Java Province
Kec Pasirian_East_1990/2014	Gap-infilling and gridding procedure	Kec Pasirian_East_1990/2014	met_java.tar.gz	Dryad Digital Repository	doi:10.5061/dryad.36rs0	http://dx.doi.org/10.5061/dryad.36rs0	East Java Province
Kecepit_Central_1985/2014	Gap-infilling and gridding procedure	Kecepit_Central_1985/2014	met_java.tar.gz	Dryad Digital Repository	doi:10.5061/dryad.36rs0	http://dx.doi.org/10.5061/dryad.36rs0	Central Java Province
Ked Kandang_East_1990/2014	Gap-infilling and gridding procedure	Ked Kandang_East_1990/2014	met_java.tar.gz	Dryad Digital Repository	doi:10.5061/dryad.36rs0	http://dx.doi.org/10.5061/dryad.36rs0	East Java Province
Kediri_East_2001/2014	Gap-infilling and gridding procedure	Kediri_East_2001/2014	met_java.tar.gz	Dryad Digital Repository	doi:10.5061/dryad.36rs0	http://dx.doi.org/10.5061/dryad.36rs0	East Java Province
Kedung_Central_2001/2014	Gap-infilling and gridding procedure	Kedung_Central_2001/2014	met_java.tar.gz	Dryad Digital Repository	doi:10.5061/dryad.36rs0	http://dx.doi.org/10.5061/dryad.36rs0	Central Java Province
Kedung Asri_Central_1986/2008	Gap-infilling and gridding procedure	Kedung Asri_Central_1986/2008	met_java.tar.gz	Dryad Digital Repository	doi:10.5061/dryad.36rs0	http://dx.doi.org/10.5061/dryad.36rs0	Central Java Province
Kedung Banteng_Central_1986/2014	Gap-infilling and gridding procedure	Kedung Banteng_Central_1986/2014	met_java.tar.gz	Dryad Digital Repository	doi:10.5061/dryad.36rs0	http://dx.doi.org/10.5061/dryad.36rs0	Central Java Province
Kedung Ploso_East_1990/2014	Gap-infilling and gridding procedure	Kedung Ploso_East_1990/2014	met_java.tar.gz	Dryad Digital Repository	doi:10.5061/dryad.36rs0	http://dx.doi.org/10.5061/dryad.36rs0	East Java Province
Kedung Wringin_Central_2000/2014	Gap-infilling and gridding procedure	Kedung Wringin_Central_2000/2014	met_java.tar.gz	Dryad Digital Repository	doi:10.5061/dryad.36rs0	http://dx.doi.org/10.5061/dryad.36rs0	Central Java Province
Kedungjajang_East_1986/2014	Gap-infilling and gridding procedure	Kedungjajang_East_1986/2014	met_java.tar.gz	Dryad Digital Repository	doi:10.5061/dryad.36rs0	http://dx.doi.org/10.5061/dryad.36rs0	East Java Province
Kedungpring_East_1990/2014	Gap-infilling and gridding procedure	Kedungpring_East_1990/2014	met_java.tar.gz	Dryad Digital Repository	doi:10.5061/dryad.36rs0	http://dx.doi.org/10.5061/dryad.36rs0	East Java Province
Kedungrejo_East_1994/2014	Gap-infilling and gridding procedure	Kedungrejo_East_1994/2014	met_java.tar.gz	Dryad Digital Repository	doi:10.5061/dryad.36rs0	http://dx.doi.org/10.5061/dryad.36rs0	East Java Province
Kedungrejo_East_1990/2014	Gap-infilling and gridding procedure	Kedungrejo_East_1990/2014	met_java.tar.gz	Dryad Digital Repository	doi:10.5061/dryad.36rs0	http://dx.doi.org/10.5061/dryad.36rs0	East Java Province
Kedungsamak_Central_1994/2014	Gap-infilling and gridding procedure	Kedungsamak_Central_1994/2014	met_java.tar.gz	Dryad Digital Repository	doi:10.5061/dryad.36rs0	http://dx.doi.org/10.5061/dryad.36rs0	Central Java Province
Kedungsoko_East_1990/2011	Gap-infilling and gridding procedure	Kedungsoko_East_1990/2011	met_java.tar.gz	Dryad Digital Repository	doi:10.5061/dryad.36rs0	http://dx.doi.org/10.5061/dryad.36rs0	East Java Province
Kedungwuni_Central_2004/2014	Gap-infilling and gridding procedure	Kedungwuni_Central_2004/2014	met_java.tar.gz	Dryad Digital Repository	doi:10.5061/dryad.36rs0	http://dx.doi.org/10.5061/dryad.36rs0	Central Java Province
Kelabang_East_1990/2014	Gap-infilling and gridding procedure	Kelabang_East_1990/2014	met_java.tar.gz	Dryad Digital Repository	doi:10.5061/dryad.36rs0	http://dx.doi.org/10.5061/dryad.36rs0	East Java Province
Kelapasawit_Central_2001/2014	Gap-infilling and gridding procedure	Kelapasawit_Central_2001/2014	met_java.tar.gz	Dryad Digital Repository	doi:10.5061/dryad.36rs0	http://dx.doi.org/10.5061/dryad.36rs0	Central Java Province
Keling_Central_1990/2014	Gap-infilling and gridding procedure	Keling_Central_1990/2014	met_java.tar.gz	Dryad Digital Repository	doi:10.5061/dryad.36rs0	http://dx.doi.org/10.5061/dryad.36rs0	Central Java Province
Kemantren_Central_1985/2014	Gap-infilling and gridding procedure	Kemantren_Central_1985/2014	met_java.tar.gz	Dryad Digital Repository	doi:10.5061/dryad.36rs0	http://dx.doi.org/10.5061/dryad.36rs0	Central Java Province
Kemayoran_West_1986/2014	Gap-infilling and gridding procedure	Kemayoran_West_1986/2014	met_java.tar.gz	Dryad Digital Repository	doi:10.5061/dryad.36rs0	http://dx.doi.org/10.5061/dryad.36rs0	West Java Province
Kembangbahu_East_1992/2014	Gap-infilling and gridding procedure	Kembangbahu_East_1992/2014	met_java.tar.gz	Dryad Digital Repository	doi:10.5061/dryad.36rs0	http://dx.doi.org/10.5061/dryad.36rs0	East Java Province
Kemt Mojo_East_1992/2014	Gap-infilling and gridding procedure	Kemt Mojo_East_1992/2014	met_java.tar.gz	Dryad Digital Repository	doi:10.5061/dryad.36rs0	http://dx.doi.org/10.5061/dryad.36rs0	East Java Province
Kemt Pagu_East_1999/2014	Gap-infilling and gridding procedure	Kemt Pagu_East_1999/2014	met_java.tar.gz	Dryad Digital Repository	doi:10.5061/dryad.36rs0	http://dx.doi.org/10.5061/dryad.36rs0	East Java Province
Kemuning_Central_1985/2014	Gap-infilling and gridding procedure	Kemuning_Central_1985/2014	met_java.tar.gz	Dryad Digital Repository	doi:10.5061/dryad.36rs0	http://dx.doi.org/10.5061/dryad.36rs0	Central Java Province
Kemuningsari_East_1985/2014	Gap-infilling and gridding procedure	Kemuningsari_East_1985/2014	met_java.tar.gz	Dryad Digital Repository	doi:10.5061/dryad.36rs0	http://dx.doi.org/10.5061/dryad.36rs0	East Java Province
Kencong 28 _East_2004/2014	Gap-infilling and gridding procedure	Kencong 28 _East_2004/2014	met_java.tar.gz	Dryad Digital Repository	doi:10.5061/dryad.36rs0	http://dx.doi.org/10.5061/dryad.36rs0	East Java Province
Kendit_East_1990/2014	Gap-infilling and gridding procedure	Kendit_East_1990/2014	met_java.tar.gz	Dryad Digital Repository	doi:10.5061/dryad.36rs0	http://dx.doi.org/10.5061/dryad.36rs0	East Java Province
Kepanjen lor_East_1990/2011	Gap-infilling and gridding procedure	Kepanjen lor_East_1990/2011	met_java.tar.gz	Dryad Digital Repository	doi:10.5061/dryad.36rs0	http://dx.doi.org/10.5061/dryad.36rs0	East Java Province
Kepil_Central_2001/2014	Gap-infilling and gridding procedure	Kepil_Central_2001/2014	met_java.tar.gz	Dryad Digital Repository	doi:10.5061/dryad.36rs0	http://dx.doi.org/10.5061/dryad.36rs0	Central Java Province
Kepoh_Central_1989/2014	Gap-infilling and gridding procedure	Kepoh_Central_1989/2014	met_java.tar.gz	Dryad Digital Repository	doi:10.5061/dryad.36rs0	http://dx.doi.org/10.5061/dryad.36rs0	Central Java Province
Keposong_Central_1986/2014	Gap-infilling and gridding procedure	Keposong_Central_1986/2014	met_java.tar.gz	Dryad Digital Repository	doi:10.5061/dryad.36rs0	http://dx.doi.org/10.5061/dryad.36rs0	Central Java Province
Keputih_East_1986/2014	Gap-infilling and gridding procedure	Keputih_East_1986/2014	met_java.tar.gz	Dryad Digital Repository	doi:10.5061/dryad.36rs0	http://dx.doi.org/10.5061/dryad.36rs0	East Java Province
Kerek_East_1999/2014	Gap-infilling and gridding procedure	Kerek_East_1999/2014	met_java.tar.gz	Dryad Digital Repository	doi:10.5061/dryad.36rs0	http://dx.doi.org/10.5061/dryad.36rs0	East Java Province
Kerjo_Central_2003/2013	Gap-infilling and gridding procedure	Kerjo_Central_2003/2013	met_java.tar.gz	Dryad Digital Repository	doi:10.5061/dryad.36rs0	http://dx.doi.org/10.5061/dryad.36rs0	Central Java Province
Kertamanah_West_2003/2014	Gap-infilling and gridding procedure	Kertamanah_West_2003/2014	met_java.tar.gz	Dryad Digital Repository	doi:10.5061/dryad.36rs0	http://dx.doi.org/10.5061/dryad.36rs0	West Java Province
Kertobanyon_Central_1994/2014	Gap-infilling and gridding procedure	Kertobanyon_Central_1994/2014	met_java.tar.gz	Dryad Digital Repository	doi:10.5061/dryad.36rs0	http://dx.doi.org/10.5061/dryad.36rs0	Central Java Province
Kertosono_East_1990/2014	Gap-infilling and gridding procedure	Kertosono_East_1990/2014	met_java.tar.gz	Dryad Digital Repository	doi:10.5061/dryad.36rs0	http://dx.doi.org/10.5061/dryad.36rs0	East Java Province
Kertosuko_East_1990/2014	Gap-infilling and gridding procedure	Kertosuko_East_1990/2014	met_java.tar.gz	Dryad Digital Repository	doi:10.5061/dryad.36rs0	http://dx.doi.org/10.5061/dryad.36rs0	East Java Province
Kesamben_East_1993/2014	Gap-infilling and gridding procedure	Kesamben_East_1993/2014	met_java.tar.gz	Dryad Digital Repository	doi:10.5061/dryad.36rs0	http://dx.doi.org/10.5061/dryad.36rs0	East Java Province
Kesamben 1_East_2004/2014	Gap-infilling and gridding procedure	Kesamben 1_East_2004/2014	met_java.tar.gz	Dryad Digital Repository	doi:10.5061/dryad.36rs0	http://dx.doi.org/10.5061/dryad.36rs0	East Java Province
Kesambi Rampak_East_2001/2014	Gap-infilling and gridding procedure	Kesambi Rampak_East_2001/2014	met_java.tar.gz	Dryad Digital Repository	doi:10.5061/dryad.36rs0	http://dx.doi.org/10.5061/dryad.36rs0	East Java Province
Ketanggungan_Central_1986/2014	Gap-infilling and gridding procedure	Ketanggungan_Central_1986/2014	met_java.tar.gz	Dryad Digital Repository	doi:10.5061/dryad.36rs0	http://dx.doi.org/10.5061/dryad.36rs0	Central Java Province
Ketangi_East_1986/2014	Gap-infilling and gridding procedure	Ketangi_East_1986/2014	met_java.tar.gz	Dryad Digital Repository	doi:10.5061/dryad.36rs0	http://dx.doi.org/10.5061/dryad.36rs0	East Java Province
Ketegan_East_1986/2014	Gap-infilling and gridding procedure	Ketegan_East_1986/2014	met_java.tar.gz	Dryad Digital Repository	doi:10.5061/dryad.36rs0	http://dx.doi.org/10.5061/dryad.36rs0	East Java Province
Ketintang_East_2004/2014	Gap-infilling and gridding procedure	Ketintang_East_2004/2014	met_java.tar.gz	Dryad Digital Repository	doi:10.5061/dryad.36rs0	http://dx.doi.org/10.5061/dryad.36rs0	East Java Province
KG 2_East_1990/2014	Gap-infilling and gridding procedure	KG 2_East_1990/2014	met_java.tar.gz	Dryad Digital Repository	doi:10.5061/dryad.36rs0	http://dx.doi.org/10.5061/dryad.36rs0	East Java Province
Klampok_Central_1985/1999	Gap-infilling and gridding procedure	Klampok_Central_1985/1999	met_java.tar.gz	Dryad Digital Repository	doi:10.5061/dryad.36rs0	http://dx.doi.org/10.5061/dryad.36rs0	Central Java Province
Klangenan_West_1990/2014	Gap-infilling and gridding procedure	Klangenan_West_1990/2014	met_java.tar.gz	Dryad Digital Repository	doi:10.5061/dryad.36rs0	http://dx.doi.org/10.5061/dryad.36rs0	West Java Province
Klareyan_Central_1990/2014	Gap-infilling and gridding procedure	Klareyan_Central_1990/2014	met_java.tar.gz	Dryad Digital Repository	doi:10.5061/dryad.36rs0	http://dx.doi.org/10.5061/dryad.36rs0	Central Java Province
Klirong_Central_1994/2014	Gap-infilling and gridding procedure	Klirong_Central_1994/2014	met_java.tar.gz	Dryad Digital Repository	doi:10.5061/dryad.36rs0	http://dx.doi.org/10.5061/dryad.36rs0	Central Java Province
Klodan_East_1986/2014	Gap-infilling and gridding procedure	Klodan_East_1986/2014	met_java.tar.gz	Dryad Digital Repository	doi:10.5061/dryad.36rs0	http://dx.doi.org/10.5061/dryad.36rs0	East Java Province
Klotok_East_2004/2014	Gap-infilling and gridding procedure	Klotok_East_2004/2014	met_java.tar.gz	Dryad Digital Repository	doi:10.5061/dryad.36rs0	http://dx.doi.org/10.5061/dryad.36rs0	East Java Province
Kr Kedawung_East_2001/2014	Gap-infilling and gridding procedure	Kr Kedawung_East_2001/2014	met_java.tar.gz	Dryad Digital Repository	doi:10.5061/dryad.36rs0	http://dx.doi.org/10.5061/dryad.36rs0	East Java Province
Kragan_East_1990/2014	Gap-infilling and gridding procedure	Kragan_East_1990/2014	met_java.tar.gz	Dryad Digital Repository	doi:10.5061/dryad.36rs0	http://dx.doi.org/10.5061/dryad.36rs0	East Java Province
Kraksaan_East_1985/2012	Gap-infilling and gridding procedure	Kraksaan_East_1985/2012	met_java.tar.gz	Dryad Digital Repository	doi:10.5061/dryad.36rs0	http://dx.doi.org/10.5061/dryad.36rs0	East Java Province
Kranji_West_1985/2006	Gap-infilling and gridding procedure	Kranji_West_1985/2006	met_java.tar.gz	Dryad Digital Repository	doi:10.5061/dryad.36rs0	http://dx.doi.org/10.5061/dryad.36rs0	West Java Province
Kranji_West_1992/2014	Gap-infilling and gridding procedure	Kranji_West_1992/2014	met_java.tar.gz	Dryad Digital Repository	doi:10.5061/dryad.36rs0	http://dx.doi.org/10.5061/dryad.36rs0	West Java Province
Kras_East_1990/2014	Gap-infilling and gridding procedure	Kras_East_1990/2014	met_java.tar.gz	Dryad Digital Repository	doi:10.5061/dryad.36rs0	http://dx.doi.org/10.5061/dryad.36rs0	East Java Province
Krejengan_East_1986/2014	Gap-infilling and gridding procedure	Krejengan_East_1986/2014	met_java.tar.gz	Dryad Digital Repository	doi:10.5061/dryad.36rs0	http://dx.doi.org/10.5061/dryad.36rs0	East Java Province
Krembung_East_1990/2014	Gap-infilling and gridding procedure	Krembung_East_1990/2014	met_java.tar.gz	Dryad Digital Repository	doi:10.5061/dryad.36rs0	http://dx.doi.org/10.5061/dryad.36rs0	East Java Province
Kretek_Central_1985/2011	Gap-infilling and gridding procedure	Kretek_Central_1985/2011	met_java.tar.gz	Dryad Digital Repository	doi:10.5061/dryad.36rs0	http://dx.doi.org/10.5061/dryad.36rs0	Central Java Province
Kretek 1_Central_1986/2014	Gap-infilling and gridding procedure	Kretek 1_Central_1986/2014	met_java.tar.gz	Dryad Digital Repository	doi:10.5061/dryad.36rs0	http://dx.doi.org/10.5061/dryad.36rs0	Central Java Province
Krian_East_2001/2014	Gap-infilling and gridding procedure	Krian_East_2001/2014	met_java.tar.gz	Dryad Digital Repository	doi:10.5061/dryad.36rs0	http://dx.doi.org/10.5061/dryad.36rs0	East Java Province
Krikilan_East_1990/2014	Gap-infilling and gridding procedure	Krikilan_East_1990/2014	met_java.tar.gz	Dryad Digital Repository	doi:10.5061/dryad.36rs0	http://dx.doi.org/10.5061/dryad.36rs0	East Java Province
Ktr Cab Perak_East_1990/2014	Gap-infilling and gridding procedure	Ktr Cab Perak_East_1990/2014	met_java.tar.gz	Dryad Digital Repository	doi:10.5061/dryad.36rs0	http://dx.doi.org/10.5061/dryad.36rs0	East Java Province
Ktr Din Jombang_East_1990/2014	Gap-infilling and gridding procedure	Ktr Din Jombang_East_1990/2014	met_java.tar.gz	Dryad Digital Repository	doi:10.5061/dryad.36rs0	http://dx.doi.org/10.5061/dryad.36rs0	East Java Province
Ktr Din Pare_East_1992/2014	Gap-infilling and gridding procedure	Ktr Din Pare_East_1992/2014	met_java.tar.gz	Dryad Digital Repository	doi:10.5061/dryad.36rs0	http://dx.doi.org/10.5061/dryad.36rs0	East Java Province
Ktr Peng Grogol_East_1992/2014	Gap-infilling and gridding procedure	Ktr Peng Grogol_East_1992/2014	met_java.tar.gz	Dryad Digital Repository	doi:10.5061/dryad.36rs0	http://dx.doi.org/10.5061/dryad.36rs0	East Java Province
Ktr Peng Gurah_East_2001/2014	Gap-infilling and gridding procedure	Ktr Peng Gurah_East_2001/2014	met_java.tar.gz	Dryad Digital Repository	doi:10.5061/dryad.36rs0	http://dx.doi.org/10.5061/dryad.36rs0	East Java Province
Kudus_Central_2004/2014	Gap-infilling and gridding procedure	Kudus_Central_2004/2014	met_java.tar.gz	Dryad Digital Repository	doi:10.5061/dryad.36rs0	http://dx.doi.org/10.5061/dryad.36rs0	Central Java Province
Kunir_East_1995/2006	Gap-infilling and gridding procedure	Kunir_East_1995/2006	met_java.tar.gz	Dryad Digital Repository	doi:10.5061/dryad.36rs0	http://dx.doi.org/10.5061/dryad.36rs0	East Java Province
Kuripan_West_1990/2014	Gap-infilling and gridding procedure	Kuripan_West_1990/2014	met_java.tar.gz	Dryad Digital Repository	doi:10.5061/dryad.36rs0	http://dx.doi.org/10.5061/dryad.36rs0	West Java Province
Kutoarjo PSDA_Central_1990/2014	Gap-infilling and gridding procedure	Kutoarjo PSDA_Central_1990/2014	met_java.tar.gz	Dryad Digital Repository	doi:10.5061/dryad.36rs0	http://dx.doi.org/10.5061/dryad.36rs0	Central Java Province
Kutosari Doro_Central_1990/2014	Gap-infilling and gridding procedure	Kutosari Doro_Central_1990/2014	met_java.tar.gz	Dryad Digital Repository	doi:10.5061/dryad.36rs0	http://dx.doi.org/10.5061/dryad.36rs0	Central Java Province
Kutowinangun_Central_1992/2014	Gap-infilling and gridding procedure	Kutowinangun_Central_1992/2014	met_java.tar.gz	Dryad Digital Repository	doi:10.5061/dryad.36rs0	http://dx.doi.org/10.5061/dryad.36rs0	Central Java Province
Kutukan_East_1990/2014	Gap-infilling and gridding procedure	Kutukan_East_1990/2014	met_java.tar.gz	Dryad Digital Repository	doi:10.5061/dryad.36rs0	http://dx.doi.org/10.5061/dryad.36rs0	East Java Province
Kuwarasan_Central_1986/2014	Gap-infilling and gridding procedure	Kuwarasan_Central_1986/2014	met_java.tar.gz	Dryad Digital Repository	doi:10.5061/dryad.36rs0	http://dx.doi.org/10.5061/dryad.36rs0	Central Java Province
Kwd Grati_East_2000/2014	Gap-infilling and gridding procedure	Kwd Grati_East_2000/2014	met_java.tar.gz	Dryad Digital Repository	doi:10.5061/dryad.36rs0	http://dx.doi.org/10.5061/dryad.36rs0	East Java Province
Labruk Lor_East_1986/2014	Gap-infilling and gridding procedure	Labruk Lor_East_1986/2014	met_java.tar.gz	Dryad Digital Repository	doi:10.5061/dryad.36rs0	http://dx.doi.org/10.5061/dryad.36rs0	East Java Province
Lamongan_East_2001/2014	Gap-infilling and gridding procedure	Lamongan_East_2001/2014	met_java.tar.gz	Dryad Digital Repository	doi:10.5061/dryad.36rs0	http://dx.doi.org/10.5061/dryad.36rs0	East Java Province
Langse_Central_1986/2014	Gap-infilling and gridding procedure	Langse_Central_1986/2014	met_java.tar.gz	Dryad Digital Repository	doi:10.5061/dryad.36rs0	http://dx.doi.org/10.5061/dryad.36rs0	Central Java Province
Larangan_East_1986/2014	Gap-infilling and gridding procedure	Larangan_East_1986/2014	met_java.tar.gz	Dryad Digital Repository	doi:10.5061/dryad.36rs0	http://dx.doi.org/10.5061/dryad.36rs0	East Java Province
Lawang_East_1990/2014	Gap-infilling and gridding procedure	Lawang_East_1990/2014	met_java.tar.gz	Dryad Digital Repository	doi:10.5061/dryad.36rs0	http://dx.doi.org/10.5061/dryad.36rs0	East Java Province
Lebaksiu_Central_1990/2014	Gap-infilling and gridding procedure	Lebaksiu_Central_1990/2014	met_java.tar.gz	Dryad Digital Repository	doi:10.5061/dryad.36rs0	http://dx.doi.org/10.5061/dryad.36rs0	Central Java Province
Ledok Ombo_East_2000/2014	Gap-infilling and gridding procedure	Ledok Ombo_East_2000/2014	met_java.tar.gz	Dryad Digital Repository	doi:10.5061/dryad.36rs0	http://dx.doi.org/10.5061/dryad.36rs0	East Java Province
Leksono_Central_1985/2014	Gap-infilling and gridding procedure	Leksono_Central_1985/2014	met_java.tar.gz	Dryad Digital Repository	doi:10.5061/dryad.36rs0	http://dx.doi.org/10.5061/dryad.36rs0	Central Java Province
Leles_West_1986/2000	Gap-infilling and gridding procedure	Leles_West_1986/2000	met_java.tar.gz	Dryad Digital Repository	doi:10.5061/dryad.36rs0	http://dx.doi.org/10.5061/dryad.36rs0	West Java Province
Lemah Neundeut_West_1985/2004	Gap-infilling and gridding procedure	Lemah Neundeut_West_1985/2004	met_java.tar.gz	Dryad Digital Repository	doi:10.5061/dryad.36rs0	http://dx.doi.org/10.5061/dryad.36rs0	West Java Province
Lenggor_Central_1990/2014	Gap-infilling and gridding procedure	Lenggor_Central_1990/2014	met_java.tar.gz	Dryad Digital Repository	doi:10.5061/dryad.36rs0	http://dx.doi.org/10.5061/dryad.36rs0	Central Java Province
Lengkong_East_1994/2014	Gap-infilling and gridding procedure	Lengkong_East_1994/2014	met_java.tar.gz	Dryad Digital Repository	doi:10.5061/dryad.36rs0	http://dx.doi.org/10.5061/dryad.36rs0	East Java Province
Leuweng semut_West_1997/2006	Gap-infilling and gridding procedure	Leuweng semut_West_1997/2006	met_java.tar.gz	Dryad Digital Repository	doi:10.5061/dryad.36rs0	http://dx.doi.org/10.5061/dryad.36rs0	West Java Province
Limbangan_Central_1988/2014	Gap-infilling and gridding procedure	Limbangan_Central_1988/2014	met_java.tar.gz	Dryad Digital Repository	doi:10.5061/dryad.36rs0	http://dx.doi.org/10.5061/dryad.36rs0	Central Java Province
Limpung_Central_1990/2014	Gap-infilling and gridding procedure	Limpung_Central_1990/2014	met_java.tar.gz	Dryad Digital Repository	doi:10.5061/dryad.36rs0	http://dx.doi.org/10.5061/dryad.36rs0	Central Java Province
Lodoyo_East_1990/2014	Gap-infilling and gridding procedure	Lodoyo_East_1990/2014	met_java.tar.gz	Dryad Digital Repository	doi:10.5061/dryad.36rs0	http://dx.doi.org/10.5061/dryad.36rs0	East Java Province
Lojejer_East_2004/2014	Gap-infilling and gridding procedure	Lojejer_East_2004/2014	met_java.tar.gz	Dryad Digital Repository	doi:10.5061/dryad.36rs0	http://dx.doi.org/10.5061/dryad.36rs0	East Java Province
Losari_West_1985/2012	Gap-infilling and gridding procedure	Losari_West_1985/2012	met_java.tar.gz	Dryad Digital Repository	doi:10.5061/dryad.36rs0	http://dx.doi.org/10.5061/dryad.36rs0	West Java Province
Losari Lor_Central_1990/2014	Gap-infilling and gridding procedure	Losari Lor_Central_1990/2014	met_java.tar.gz	Dryad Digital Repository	doi:10.5061/dryad.36rs0	http://dx.doi.org/10.5061/dryad.36rs0	Central Java Province
Lumbang_East_1986/2014	Gap-infilling and gridding procedure	Lumbang_East_1986/2014	met_java.tar.gz	Dryad Digital Repository	doi:10.5061/dryad.36rs0	http://dx.doi.org/10.5061/dryad.36rs0	East Java Province
Lumbang_East_1990/2014	Gap-infilling and gridding procedure	Lumbang_East_1990/2014	met_java.tar.gz	Dryad Digital Repository	doi:10.5061/dryad.36rs0	http://dx.doi.org/10.5061/dryad.36rs0	East Java Province
Lumbir_Central_1985/2013	Gap-infilling and gridding procedure	Lumbir_Central_1985/2013	met_java.tar.gz	Dryad Digital Repository	doi:10.5061/dryad.36rs0	http://dx.doi.org/10.5061/dryad.36rs0	Central Java Province
Maesan_East_2004/2014	Gap-infilling and gridding procedure	Maesan_East_2004/2014	met_java.tar.gz	Dryad Digital Repository	doi:10.5061/dryad.36rs0	http://dx.doi.org/10.5061/dryad.36rs0	East Java Province
Magelang_Central_1986/2011	Gap-infilling and gridding procedure	Magelang_Central_1986/2011	met_java.tar.gz	Dryad Digital Repository	doi:10.5061/dryad.36rs0	http://dx.doi.org/10.5061/dryad.36rs0	Central Java Province
Majenang_Central_1986/2013	Gap-infilling and gridding procedure	Majenang_Central_1986/2013	met_java.tar.gz	Dryad Digital Repository	doi:10.5061/dryad.36rs0	http://dx.doi.org/10.5061/dryad.36rs0	Central Java Province
Malabar_West_1986/2005	Gap-infilling and gridding procedure	Malabar_West_1986/2005	met_java.tar.gz	Dryad Digital Repository	doi:10.5061/dryad.36rs0	http://dx.doi.org/10.5061/dryad.36rs0	West Java Province
Mandaling_West_1987/2001	Gap-infilling and gridding procedure	Mandaling_West_1987/2001	met_java.tar.gz	Dryad Digital Repository	doi:10.5061/dryad.36rs0	http://dx.doi.org/10.5061/dryad.36rs0	West Java Province
Mandiraja_Central_1985/2014	Gap-infilling and gridding procedure	Mandiraja_Central_1985/2014	met_java.tar.gz	Dryad Digital Repository	doi:10.5061/dryad.36rs0	http://dx.doi.org/10.5061/dryad.36rs0	Central Java Province
Manggis_West_2002/2014	Gap-infilling and gridding procedure	Manggis_West_2002/2014	met_java.tar.gz	Dryad Digital Repository	doi:10.5061/dryad.36rs0	http://dx.doi.org/10.5061/dryad.36rs0	West Java Province
Manyaran_Central_1990/2014	Gap-infilling and gridding procedure	Manyaran_Central_1990/2014	met_java.tar.gz	Dryad Digital Repository	doi:10.5061/dryad.36rs0	http://dx.doi.org/10.5061/dryad.36rs0	Central Java Province
Margahayu_West_1994/2014	Gap-infilling and gridding procedure	Margahayu_West_1994/2014	met_java.tar.gz	Dryad Digital Repository	doi:10.5061/dryad.36rs0	http://dx.doi.org/10.5061/dryad.36rs0	West Java Province
Margasari_Central_1990/2014	Gap-infilling and gridding procedure	Margasari_Central_1990/2014	met_java.tar.gz	Dryad Digital Repository	doi:10.5061/dryad.36rs0	http://dx.doi.org/10.5061/dryad.36rs0	Central Java Province
Maritim_East_1985/2014	Gap-infilling and gridding procedure	Maritim_East_1985/2014	met_java.tar.gz	Dryad Digital Repository	doi:10.5061/dryad.36rs0	http://dx.doi.org/10.5061/dryad.36rs0	East Java Province
Matesih_Central_1990/2014	Gap-infilling and gridding procedure	Matesih_Central_1990/2014	met_java.tar.gz	Dryad Digital Repository	doi:10.5061/dryad.36rs0	http://dx.doi.org/10.5061/dryad.36rs0	Central Java Province
Medono_Central_1990/2010	Gap-infilling and gridding procedure	Medono_Central_1990/2010	met_java.tar.gz	Dryad Digital Repository	doi:10.5061/dryad.36rs0	http://dx.doi.org/10.5061/dryad.36rs0	Central Java Province
Mekuris_East_1986/2014	Gap-infilling and gridding procedure	Mekuris_East_1986/2014	met_java.tar.gz	Dryad Digital Repository	doi:10.5061/dryad.36rs0	http://dx.doi.org/10.5061/dryad.36rs0	East Java Province
Menganti_East_1992/2014	Gap-infilling and gridding procedure	Menganti_East_1992/2014	met_java.tar.gz	Dryad Digital Repository	doi:10.5061/dryad.36rs0	http://dx.doi.org/10.5061/dryad.36rs0	East Java Province
Mijen Banaran_Central_2001/2014	Gap-infilling and gridding procedure	Mijen Banaran_Central_2001/2014	met_java.tar.gz	Dryad Digital Repository	doi:10.5061/dryad.36rs0	http://dx.doi.org/10.5061/dryad.36rs0	Central Java Province
Mirit_Central_1990/2014	Gap-infilling and gridding procedure	Mirit_Central_1990/2014	met_java.tar.gz	Dryad Digital Repository	doi:10.5061/dryad.36rs0	http://dx.doi.org/10.5061/dryad.36rs0	Central Java Province
Mlandingan_East_2004/2014	Gap-infilling and gridding procedure	Mlandingan_East_2004/2014	met_java.tar.gz	Dryad Digital Repository	doi:10.5061/dryad.36rs0	http://dx.doi.org/10.5061/dryad.36rs0	East Java Province
Mlilir_East_1994/2014	Gap-infilling and gridding procedure	Mlilir_East_1994/2014	met_java.tar.gz	Dryad Digital Repository	doi:10.5061/dryad.36rs0	http://dx.doi.org/10.5061/dryad.36rs0	East Java Province
Mlonggo_Central_2001/2014	Gap-infilling and gridding procedure	Mlonggo_Central_2001/2014	met_java.tar.gz	Dryad Digital Repository	doi:10.5061/dryad.36rs0	http://dx.doi.org/10.5061/dryad.36rs0	Central Java Province
Mojoagung_East_1990/2014	Gap-infilling and gridding procedure	Mojoagung_East_1990/2014	met_java.tar.gz	Dryad Digital Repository	doi:10.5061/dryad.36rs0	http://dx.doi.org/10.5061/dryad.36rs0	East Java Province
Mojosari_East_1986/2014	Gap-infilling and gridding procedure	Mojosari_East_1986/2014	met_java.tar.gz	Dryad Digital Repository	doi:10.5061/dryad.36rs0	http://dx.doi.org/10.5061/dryad.36rs0	East Java Province
Mojotengah_Central_1985/2014	Gap-infilling and gridding procedure	Mojotengah_Central_1985/2014	met_java.tar.gz	Dryad Digital Repository	doi:10.5061/dryad.36rs0	http://dx.doi.org/10.5061/dryad.36rs0	Central Java Province
Mojowarno_East_1991/2014	Gap-infilling and gridding procedure	Mojowarno_East_1991/2014	met_java.tar.gz	Dryad Digital Repository	doi:10.5061/dryad.36rs0	http://dx.doi.org/10.5061/dryad.36rs0	East Java Province
Montong_East_1986/2014	Gap-infilling and gridding procedure	Montong_East_1986/2014	met_java.tar.gz	Dryad Digital Repository	doi:10.5061/dryad.36rs0	http://dx.doi.org/10.5061/dryad.36rs0	East Java Province
Mudal_Central_2001/2014	Gap-infilling and gridding procedure	Mudal_Central_2001/2014	met_java.tar.gz	Dryad Digital Repository	doi:10.5061/dryad.36rs0	http://dx.doi.org/10.5061/dryad.36rs0	Central Java Province
Muneng_East_1990/2014	Gap-infilling and gridding procedure	Muneng_East_1990/2014	met_java.tar.gz	Dryad Digital Repository	doi:10.5061/dryad.36rs0	http://dx.doi.org/10.5061/dryad.36rs0	East Java Province
Mungkid_Central_1998/2014	Gap-infilling and gridding procedure	Mungkid_Central_1998/2014	met_java.tar.gz	Dryad Digital Repository	doi:10.5061/dryad.36rs0	http://dx.doi.org/10.5061/dryad.36rs0	Central Java Province
Mungkung_Central_1985/2011	Gap-infilling and gridding procedure	Mungkung_Central_1985/2011	met_java.tar.gz	Dryad Digital Repository	doi:10.5061/dryad.36rs0	http://dx.doi.org/10.5061/dryad.36rs0	Central Java Province
Munjungan_East_1990/2014	Gap-infilling and gridding procedure	Munjungan_East_1990/2014	met_java.tar.gz	Dryad Digital Repository	doi:10.5061/dryad.36rs0	http://dx.doi.org/10.5061/dryad.36rs0	East Java Province
Ngablak_Central_1986/2014	Gap-infilling and gridding procedure	Ngablak_Central_1986/2014	met_java.tar.gz	Dryad Digital Repository	doi:10.5061/dryad.36rs0	http://dx.doi.org/10.5061/dryad.36rs0	Central Java Province
Ngabongan_East_1986/2014	Gap-infilling and gridding procedure	Ngabongan_East_1986/2014	met_java.tar.gz	Dryad Digital Repository	doi:10.5061/dryad.36rs0	http://dx.doi.org/10.5061/dryad.36rs0	East Java Province
Ngadirejo_Central_1995/2014	Gap-infilling and gridding procedure	Ngadirejo_Central_1995/2014	met_java.tar.gz	Dryad Digital Repository	doi:10.5061/dryad.36rs0	http://dx.doi.org/10.5061/dryad.36rs0	Central Java Province
Ngadirojo_Central_2003/2014	Gap-infilling and gridding procedure	Ngadirojo_Central_2003/2014	met_java.tar.gz	Dryad Digital Repository	doi:10.5061/dryad.36rs0	http://dx.doi.org/10.5061/dryad.36rs0	Central Java Province
Ngadisari_East_1991/2014	Gap-infilling and gridding procedure	Ngadisari_East_1991/2014	met_java.tar.gz	Dryad Digital Repository	doi:10.5061/dryad.36rs0	http://dx.doi.org/10.5061/dryad.36rs0	East Java Province
Ngaglik_East_1990/2014	Gap-infilling and gridding procedure	Ngaglik_East_1990/2014	met_java.tar.gz	Dryad Digital Repository	doi:10.5061/dryad.36rs0	http://dx.doi.org/10.5061/dryad.36rs0	East Java Province
Ngajum_East_1986/2014	Gap-infilling and gridding procedure	Ngajum_East_1986/2014	met_java.tar.gz	Dryad Digital Repository	doi:10.5061/dryad.36rs0	http://dx.doi.org/10.5061/dryad.36rs0	East Java Province
Ngancar_Central_1990/2014	Gap-infilling and gridding procedure	Ngancar_Central_1990/2014	met_java.tar.gz	Dryad Digital Repository	doi:10.5061/dryad.36rs0	http://dx.doi.org/10.5061/dryad.36rs0	Central Java Province
Nganjuk_East_1995/2014	Gap-infilling and gridding procedure	Nganjuk_East_1995/2014	met_java.tar.gz	Dryad Digital Repository	doi:10.5061/dryad.36rs0	http://dx.doi.org/10.5061/dryad.36rs0	East Java Province
Ngantang_East_1990/2014	Gap-infilling and gridding procedure	Ngantang_East_1990/2014	met_java.tar.gz	Dryad Digital Repository	doi:10.5061/dryad.36rs0	http://dx.doi.org/10.5061/dryad.36rs0	East Java Province
Ngantru_East_1990/2014	Gap-infilling and gridding procedure	Ngantru_East_1990/2014	met_java.tar.gz	Dryad Digital Repository	doi:10.5061/dryad.36rs0	http://dx.doi.org/10.5061/dryad.36rs0	East Java Province
Ngasem_East_1994/2014	Gap-infilling and gridding procedure	Ngasem_East_1994/2014	met_java.tar.gz	Dryad Digital Repository	doi:10.5061/dryad.36rs0	http://dx.doi.org/10.5061/dryad.36rs0	East Java Province
Ngimbang_East_1986/2014	Gap-infilling and gridding procedure	Ngimbang_East_1986/2014	met_java.tar.gz	Dryad Digital Repository	doi:10.5061/dryad.36rs0	http://dx.doi.org/10.5061/dryad.36rs0	East Java Province
Ngolahan_East_2002/2014	Gap-infilling and gridding procedure	Ngolahan_East_2002/2014	met_java.tar.gz	Dryad Digital Repository	doi:10.5061/dryad.36rs0	http://dx.doi.org/10.5061/dryad.36rs0	East Java Province
Ngombol_Central_1992/2014	Gap-infilling and gridding procedure	Ngombol_Central_1992/2014	met_java.tar.gz	Dryad Digital Repository	doi:10.5061/dryad.36rs0	http://dx.doi.org/10.5061/dryad.36rs0	Central Java Province
Ngrendeng_East_1990/2014	Gap-infilling and gridding procedure	Ngrendeng_East_1990/2014	met_java.tar.gz	Dryad Digital Repository	doi:10.5061/dryad.36rs0	http://dx.doi.org/10.5061/dryad.36rs0	East Java Province
Ngujung_East_1985/2014	Gap-infilling and gridding procedure	Ngujung_East_1985/2014	met_java.tar.gz	Dryad Digital Repository	doi:10.5061/dryad.36rs0	http://dx.doi.org/10.5061/dryad.36rs0	East Java Province
Nguling_East_1986/2014	Gap-infilling and gridding procedure	Nguling_East_1986/2014	met_java.tar.gz	Dryad Digital Repository	doi:10.5061/dryad.36rs0	http://dx.doi.org/10.5061/dryad.36rs0	East Java Province
Ngunut_East_1996/2014	Gap-infilling and gridding procedure	Ngunut_East_1996/2014	met_java.tar.gz	Dryad Digital Repository	doi:10.5061/dryad.36rs0	http://dx.doi.org/10.5061/dryad.36rs0	East Java Province
Ngupit_Central_1989/2014	Gap-infilling and gridding procedure	Ngupit_Central_1989/2014	met_java.tar.gz	Dryad Digital Repository	doi:10.5061/dryad.36rs0	http://dx.doi.org/10.5061/dryad.36rs0	Central Java Province
Nguter_Central_1990/2014	Gap-infilling and gridding procedure	Nguter_Central_1990/2014	met_java.tar.gz	Dryad Digital Repository	doi:10.5061/dryad.36rs0	http://dx.doi.org/10.5061/dryad.36rs0	Central Java Province
Olean_East_2004/2014	Gap-infilling and gridding procedure	Olean_East_2004/2014	met_java.tar.gz	Dryad Digital Repository	doi:10.5061/dryad.36rs0	http://dx.doi.org/10.5061/dryad.36rs0	East Java Province
Pace_East_1994/2014	Gap-infilling and gridding procedure	Pace_East_1994/2014	met_java.tar.gz	Dryad Digital Repository	doi:10.5061/dryad.36rs0	http://dx.doi.org/10.5061/dryad.36rs0	East Java Province
Pacet_East_1986/2014	Gap-infilling and gridding procedure	Pacet_East_1986/2014	met_java.tar.gz	Dryad Digital Repository	doi:10.5061/dryad.36rs0	http://dx.doi.org/10.5061/dryad.36rs0	East Java Province
Padaherang_West_1989/2006	Gap-infilling and gridding procedure	Padaherang_West_1989/2006	met_java.tar.gz	Dryad Digital Repository	doi:10.5061/dryad.36rs0	http://dx.doi.org/10.5061/dryad.36rs0	West Java Province
Padawaras_West_1998/2014	Gap-infilling and gridding procedure	Padawaras_West_1998/2014	met_java.tar.gz	Dryad Digital Repository	doi:10.5061/dryad.36rs0	http://dx.doi.org/10.5061/dryad.36rs0	West Java Province
Pageruyung_Central_1999/2009	Gap-infilling and gridding procedure	Pageruyung_Central_1999/2009	met_java.tar.gz	Dryad Digital Repository	doi:10.5061/dryad.36rs0	http://dx.doi.org/10.5061/dryad.36rs0	Central Java Province
Pagerwojo_East_1990/2014	Gap-infilling and gridding procedure	Pagerwojo_East_1990/2014	met_java.tar.gz	Dryad Digital Repository	doi:10.5061/dryad.36rs0	http://dx.doi.org/10.5061/dryad.36rs0	East Java Province
Paguyangan_Central_2002/2014	Gap-infilling and gridding procedure	Paguyangan_Central_2002/2014	met_java.tar.gz	Dryad Digital Repository	doi:10.5061/dryad.36rs0	http://dx.doi.org/10.5061/dryad.36rs0	Central Java Province
Pajarakan_East_1990/2014	Gap-infilling and gridding procedure	Pajarakan_East_1990/2014	met_java.tar.gz	Dryad Digital Repository	doi:10.5061/dryad.36rs0	http://dx.doi.org/10.5061/dryad.36rs0	East Java Province
Pakis Taji_East_1990/2014	Gap-infilling and gridding procedure	Pakis Taji_East_1990/2014	met_java.tar.gz	Dryad Digital Repository	doi:10.5061/dryad.36rs0	http://dx.doi.org/10.5061/dryad.36rs0	East Java Province
Pakubuwono_West_1989/2003	Gap-infilling and gridding procedure	Pakubuwono_West_1989/2003	met_java.tar.gz	Dryad Digital Repository	doi:10.5061/dryad.36rs0	http://dx.doi.org/10.5061/dryad.36rs0	West Java Province
Pakuniran_East_1990/2014	Gap-infilling and gridding procedure	Pakuniran_East_1990/2014	met_java.tar.gz	Dryad Digital Repository	doi:10.5061/dryad.36rs0	http://dx.doi.org/10.5061/dryad.36rs0	East Java Province
Pakusari_East_2000/2014	Gap-infilling and gridding procedure	Pakusari_East_2000/2014	met_java.tar.gz	Dryad Digital Repository	doi:10.5061/dryad.36rs0	http://dx.doi.org/10.5061/dryad.36rs0	East Java Province
Pamanukan_West_1997/2006	Gap-infilling and gridding procedure	Pamanukan_West_1997/2006	met_java.tar.gz	Dryad Digital Repository	doi:10.5061/dryad.36rs0	http://dx.doi.org/10.5061/dryad.36rs0	West Java Province
Pamarayan_West_2000/2014	Gap-infilling and gridding procedure	Pamarayan_West_2000/2014	met_java.tar.gz	Dryad Digital Repository	doi:10.5061/dryad.36rs0	http://dx.doi.org/10.5061/dryad.36rs0	West Java Province
Pamegatan_West_2002/2014	Gap-infilling and gridding procedure	Pamegatan_West_2002/2014	met_java.tar.gz	Dryad Digital Repository	doi:10.5061/dryad.36rs0	http://dx.doi.org/10.5061/dryad.36rs0	West Java Province
Pamulihan_West_1997/2014	Gap-infilling and gridding procedure	Pamulihan_West_1997/2014	met_java.tar.gz	Dryad Digital Repository	doi:10.5061/dryad.36rs0	http://dx.doi.org/10.5061/dryad.36rs0	West Java Province
Panceng_East_2001/2014	Gap-infilling and gridding procedure	Panceng_East_2001/2014	met_java.tar.gz	Dryad Digital Repository	doi:10.5061/dryad.36rs0	http://dx.doi.org/10.5061/dryad.36rs0	East Java Province
Pandanlaras_East_1990/2014	Gap-infilling and gridding procedure	Pandanlaras_East_1990/2014	met_java.tar.gz	Dryad Digital Repository	doi:10.5061/dryad.36rs0	http://dx.doi.org/10.5061/dryad.36rs0	East Java Province
Pangauban_West_1997/2014	Gap-infilling and gridding procedure	Pangauban_West_1997/2014	met_java.tar.gz	Dryad Digital Repository	doi:10.5061/dryad.36rs0	http://dx.doi.org/10.5061/dryad.36rs0	West Java Province
Panggul_Central_1990/2014	Gap-infilling and gridding procedure	Panggul_Central_1990/2014	met_java.tar.gz	Dryad Digital Repository	doi:10.5061/dryad.36rs0	http://dx.doi.org/10.5061/dryad.36rs0	Central Java Province
Pangkah Paketiban_Central_1990/2014	Gap-infilling and gridding procedure	Pangkah Paketiban_Central_1990/2014	met_java.tar.gz	Dryad Digital Repository	doi:10.5061/dryad.36rs0	http://dx.doi.org/10.5061/dryad.36rs0	Central Java Province
Pangkatrejo_East_1986/2014	Gap-infilling and gridding procedure	Pangkatrejo_East_1986/2014	met_java.tar.gz	Dryad Digital Repository	doi:10.5061/dryad.36rs0	http://dx.doi.org/10.5061/dryad.36rs0	East Java Province
Panican Karangkemiri_Central_1985/2005	Gap-infilling and gridding procedure	Panican Karangkemiri_Central_1985/2005	met_java.tar.gz	Dryad Digital Repository	doi:10.5061/dryad.36rs0	http://dx.doi.org/10.5061/dryad.36rs0	Central Java Province
Panjang_West_1986/2014	Gap-infilling and gridding procedure	Panjang_West_1986/2014	met_java.tar.gz	Dryad Digital Repository	doi:10.5061/dryad.36rs0	http://dx.doi.org/10.5061/dryad.36rs0	West Java Province
Panjang_East_1985/2004	Gap-infilling and gridding procedure	Panjang_East_1985/2004	met_java.tar.gz	Dryad Digital Repository	doi:10.5061/dryad.36rs0	http://dx.doi.org/10.5061/dryad.36rs0	East Java Province
Panongan_West_1985/1999	Gap-infilling and gridding procedure	Panongan_West_1985/1999	met_java.tar.gz	Dryad Digital Repository	doi:10.5061/dryad.36rs0	http://dx.doi.org/10.5061/dryad.36rs0	West Java Province
Papar_East_1990/2014	Gap-infilling and gridding procedure	Papar_East_1990/2014	met_java.tar.gz	Dryad Digital Repository	doi:10.5061/dryad.36rs0	http://dx.doi.org/10.5061/dryad.36rs0	East Java Province
Parakan_Central_1986/2011	Gap-infilling and gridding procedure	Parakan_Central_1986/2011	met_java.tar.gz	Dryad Digital Repository	doi:10.5061/dryad.36rs0	http://dx.doi.org/10.5061/dryad.36rs0	Central Java Province
Paseh_West_1985/2005	Gap-infilling and gridding procedure	Paseh_West_1985/2005	met_java.tar.gz	Dryad Digital Repository	doi:10.5061/dryad.36rs0	http://dx.doi.org/10.5061/dryad.36rs0	West Java Province
Pasir Jambu_West_1985/2005	Gap-infilling and gridding procedure	Pasir Jambu_West_1985/2005	met_java.tar.gz	Dryad Digital Repository	doi:10.5061/dryad.36rs0	http://dx.doi.org/10.5061/dryad.36rs0	West Java Province
Pasir Jaya_West_1998/2014	Gap-infilling and gridding procedure	Pasir Jaya_West_1998/2014	met_java.tar.gz	Dryad Digital Repository	doi:10.5061/dryad.36rs0	http://dx.doi.org/10.5061/dryad.36rs0	West Java Province
Pasir Ona_West_2000/2014	Gap-infilling and gridding procedure	Pasir Ona_West_2000/2014	met_java.tar.gz	Dryad Digital Repository	doi:10.5061/dryad.36rs0	http://dx.doi.org/10.5061/dryad.36rs0	West Java Province
Patean Curug_Central_1993/2013	Gap-infilling and gridding procedure	Patean Curug_Central_1993/2013	met_java.tar.gz	Dryad Digital Repository	doi:10.5061/dryad.36rs0	http://dx.doi.org/10.5061/dryad.36rs0	Central Java Province
Pati_Central_2001/2014	Gap-infilling and gridding procedure	Pati_Central_2001/2014	met_java.tar.gz	Dryad Digital Repository	doi:10.5061/dryad.36rs0	http://dx.doi.org/10.5061/dryad.36rs0	Central Java Province
Payung_West_1995/2012	Gap-infilling and gridding procedure	Payung_West_1995/2012	met_java.tar.gz	Dryad Digital Repository	doi:10.5061/dryad.36rs0	http://dx.doi.org/10.5061/dryad.36rs0	West Java Province
Pedes Lohor_Central_1990/2014	Gap-infilling and gridding procedure	Pedes Lohor_Central_1990/2014	met_java.tar.gz	Dryad Digital Repository	doi:10.5061/dryad.36rs0	http://dx.doi.org/10.5061/dryad.36rs0	Central Java Province
Pegandon_Central_1985/2014	Gap-infilling and gridding procedure	Pegandon_Central_1985/2014	met_java.tar.gz	Dryad Digital Repository	doi:10.5061/dryad.36rs0	http://dx.doi.org/10.5061/dryad.36rs0	Central Java Province
Pehlandak_East_1990/2014	Gap-infilling and gridding procedure	Pehlandak_East_1990/2014	met_java.tar.gz	Dryad Digital Repository	doi:10.5061/dryad.36rs0	http://dx.doi.org/10.5061/dryad.36rs0	East Java Province
Pejawaran_Central_1985/2014	Gap-infilling and gridding procedure	Pejawaran_Central_1985/2014	met_java.tar.gz	Dryad Digital Repository	doi:10.5061/dryad.36rs0	http://dx.doi.org/10.5061/dryad.36rs0	Central Java Province
Pekalen_East_1990/2014	Gap-infilling and gridding procedure	Pekalen_East_1990/2014	met_java.tar.gz	Dryad Digital Repository	doi:10.5061/dryad.36rs0	http://dx.doi.org/10.5061/dryad.36rs0	East Java Province
Pekalongan_Central_1990/2014	Gap-infilling and gridding procedure	Pekalongan_Central_1990/2014	met_java.tar.gz	Dryad Digital Repository	doi:10.5061/dryad.36rs0	http://dx.doi.org/10.5061/dryad.36rs0	Central Java Province
Pelemkerep_Central_2001/2014	Gap-infilling and gridding procedure	Pelemkerep_Central_2001/2014	met_java.tar.gz	Dryad Digital Repository	doi:10.5061/dryad.36rs0	http://dx.doi.org/10.5061/dryad.36rs0	Central Java Province
Pengajaran_East_1990/2014	Gap-infilling and gridding procedure	Pengajaran_East_1990/2014	met_java.tar.gz	Dryad Digital Repository	doi:10.5061/dryad.36rs0	http://dx.doi.org/10.5061/dryad.36rs0	East Java Province
Penpen_West_1985/1998	Gap-infilling and gridding procedure	Penpen_West_1985/1998	met_java.tar.gz	Dryad Digital Repository	doi:10.5061/dryad.36rs0	http://dx.doi.org/10.5061/dryad.36rs0	West Java Province
Perak_East_1985/2014	Gap-infilling and gridding procedure	Perak_East_1985/2014	met_java.tar.gz	Dryad Digital Repository	doi:10.5061/dryad.36rs0	http://dx.doi.org/10.5061/dryad.36rs0	East Java Province
Petanahan_Central_1990/2014	Gap-infilling and gridding procedure	Petanahan_Central_1990/2014	met_java.tar.gz	Dryad Digital Repository	doi:10.5061/dryad.36rs0	http://dx.doi.org/10.5061/dryad.36rs0	Central Java Province
Peterongan_East_1991/2014	Gap-infilling and gridding procedure	Peterongan_East_1991/2014	met_java.tar.gz	Dryad Digital Repository	doi:10.5061/dryad.36rs0	http://dx.doi.org/10.5061/dryad.36rs0	East Java Province
Petir_West_1987/2014	Gap-infilling and gridding procedure	Petir_West_1987/2014	met_java.tar.gz	Dryad Digital Repository	doi:10.5061/dryad.36rs0	http://dx.doi.org/10.5061/dryad.36rs0	West Java Province
PG Pesantren_East_1990/2014	Gap-infilling and gridding procedure	PG Pesantren_East_1990/2014	met_java.tar.gz	Dryad Digital Repository	doi:10.5061/dryad.36rs0	http://dx.doi.org/10.5061/dryad.36rs0	East Java Province
Pituruh_Central_1990/2014	Gap-infilling and gridding procedure	Pituruh_Central_1990/2014	met_java.tar.gz	Dryad Digital Repository	doi:10.5061/dryad.36rs0	http://dx.doi.org/10.5061/dryad.36rs0	Central Java Province
Plered_Central_1998/2014	Gap-infilling and gridding procedure	Plered_Central_1998/2014	met_java.tar.gz	Dryad Digital Repository	doi:10.5061/dryad.36rs0	http://dx.doi.org/10.5061/dryad.36rs0	Central Java Province
Plumbon Kab Wonogiri_Central_1990/2014	Gap-infilling and gridding procedure	Plumbon Kab Wonogiri_Central_1990/2014	met_java.tar.gz	Dryad Digital Repository	doi:10.5061/dryad.36rs0	http://dx.doi.org/10.5061/dryad.36rs0	Central Java Province
Podowaras_Central_1985/2014	Gap-infilling and gridding procedure	Podowaras_Central_1985/2014	met_java.tar.gz	Dryad Digital Repository	doi:10.5061/dryad.36rs0	http://dx.doi.org/10.5061/dryad.36rs0	Central Java Province
Pohgajih_East_1986/2014	Gap-infilling and gridding procedure	Pohgajih_East_1986/2014	met_java.tar.gz	Dryad Digital Repository	doi:10.5061/dryad.36rs0	http://dx.doi.org/10.5061/dryad.36rs0	East Java Province
Poka an_East_2004/2014	Gap-infilling and gridding procedure	Poka an_East_2004/2014	met_java.tar.gz	Dryad Digital Repository	doi:10.5061/dryad.36rs0	http://dx.doi.org/10.5061/dryad.36rs0	East Java Province
Polokarto_Central_1990/2014	Gap-infilling and gridding procedure	Polokarto_Central_1990/2014	met_java.tar.gz	Dryad Digital Repository	doi:10.5061/dryad.36rs0	http://dx.doi.org/10.5061/dryad.36rs0	Central Java Province
Poncokusumo_East_1986/2014	Gap-infilling and gridding procedure	Poncokusumo_East_1986/2014	met_java.tar.gz	Dryad Digital Repository	doi:10.5061/dryad.36rs0	http://dx.doi.org/10.5061/dryad.36rs0	East Java Province
Pondok_West_1985/2014	Gap-infilling and gridding procedure	Pondok_West_1985/2014	met_java.tar.gz	Dryad Digital Repository	doi:10.5061/dryad.36rs0	http://dx.doi.org/10.5061/dryad.36rs0	West Java Province
Ponggang_West_1997/2006	Gap-infilling and gridding procedure	Ponggang_West_1997/2006	met_java.tar.gz	Dryad Digital Repository	doi:10.5061/dryad.36rs0	http://dx.doi.org/10.5061/dryad.36rs0	West Java Province
Ponolawen_Central_1990/2014	Gap-infilling and gridding procedure	Ponolawen_Central_1990/2014	met_java.tar.gz	Dryad Digital Repository	doi:10.5061/dryad.36rs0	http://dx.doi.org/10.5061/dryad.36rs0	Central Java Province
Porong_East_1986/2014	Gap-infilling and gridding procedure	Porong_East_1986/2014	met_java.tar.gz	Dryad Digital Repository	doi:10.5061/dryad.36rs0	http://dx.doi.org/10.5061/dryad.36rs0	East Java Province
Prajekan_East_2004/2014	Gap-infilling and gridding procedure	Prajekan_East_2004/2014	met_java.tar.gz	Dryad Digital Repository	doi:10.5061/dryad.36rs0	http://dx.doi.org/10.5061/dryad.36rs0	East Java Province
Prambon_East_1994/2014	Gap-infilling and gridding procedure	Prambon_East_1994/2014	met_java.tar.gz	Dryad Digital Repository	doi:10.5061/dryad.36rs0	http://dx.doi.org/10.5061/dryad.36rs0	East Java Province
Prambon_East_1986/2014	Gap-infilling and gridding procedure	Prambon_East_1986/2014	met_java.tar.gz	Dryad Digital Repository	doi:10.5061/dryad.36rs0	http://dx.doi.org/10.5061/dryad.36rs0	East Java Province
Prayungan_East_1994/2014	Gap-infilling and gridding procedure	Prayungan_East_1994/2014	met_java.tar.gz	Dryad Digital Repository	doi:10.5061/dryad.36rs0	http://dx.doi.org/10.5061/dryad.36rs0	East Java Province
Prembun_Central_2003/2014	Gap-infilling and gridding procedure	Prembun_Central_2003/2014	met_java.tar.gz	Dryad Digital Repository	doi:10.5061/dryad.36rs0	http://dx.doi.org/10.5061/dryad.36rs0	Central Java Province
Prigen_East_1986/2014	Gap-infilling and gridding procedure	Prigen_East_1986/2014	met_java.tar.gz	Dryad Digital Repository	doi:10.5061/dryad.36rs0	http://dx.doi.org/10.5061/dryad.36rs0	East Java Province
Pringsurat_Central_1995/2012	Gap-infilling and gridding procedure	Pringsurat_Central_1995/2012	met_java.tar.gz	Dryad Digital Repository	doi:10.5061/dryad.36rs0	http://dx.doi.org/10.5061/dryad.36rs0	Central Java Province
Probolinggo_East_1990/2014	Gap-infilling and gridding procedure	Probolinggo_East_1990/2014	met_java.tar.gz	Dryad Digital Repository	doi:10.5061/dryad.36rs0	http://dx.doi.org/10.5061/dryad.36rs0	East Java Province
Procot_Central_1990/2014	Gap-infilling and gridding procedure	Procot_Central_1990/2014	met_java.tar.gz	Dryad Digital Repository	doi:10.5061/dryad.36rs0	http://dx.doi.org/10.5061/dryad.36rs0	Central Java Province
Pronojiwo_East_2000/2014	Gap-infilling and gridding procedure	Pronojiwo_East_2000/2014	met_java.tar.gz	Dryad Digital Repository	doi:10.5061/dryad.36rs0	http://dx.doi.org/10.5061/dryad.36rs0	East Java Province
PS Muncang_West_1985/2004	Gap-infilling and gridding procedure	PS Muncang_West_1985/2004	met_java.tar.gz	Dryad Digital Repository	doi:10.5061/dryad.36rs0	http://dx.doi.org/10.5061/dryad.36rs0	West Java Province
PU Pengairan Sukabumi_West_1987/2001	Gap-infilling and gridding procedure	PU Pengairan Sukabumi_West_1987/2001	met_java.tar.gz	Dryad Digital Repository	doi:10.5061/dryad.36rs0	http://dx.doi.org/10.5061/dryad.36rs0	West Java Province
Pucang Gading_Central_1995/2014	Gap-infilling and gridding procedure	Pucang Gading_Central_1995/2014	met_java.tar.gz	Dryad Digital Repository	doi:10.5061/dryad.36rs0	http://dx.doi.org/10.5061/dryad.36rs0	Central Java Province
Pudaksari_East_1986/2014	Gap-infilling and gridding procedure	Pudaksari_East_1986/2014	met_java.tar.gz	Dryad Digital Repository	doi:10.5061/dryad.36rs0	http://dx.doi.org/10.5061/dryad.36rs0	East Java Province
Pugeran_East_1986/2014	Gap-infilling and gridding procedure	Pugeran_East_1986/2014	met_java.tar.gz	Dryad Digital Repository	doi:10.5061/dryad.36rs0	http://dx.doi.org/10.5061/dryad.36rs0	East Java Province
Pujon_East_1995/2014	Gap-infilling and gridding procedure	Pujon_East_1995/2014	met_java.tar.gz	Dryad Digital Repository	doi:10.5061/dryad.36rs0	http://dx.doi.org/10.5061/dryad.36rs0	East Java Province
Pule_East_1990/2014	Gap-infilling and gridding procedure	Pule_East_1990/2014	met_java.tar.gz	Dryad Digital Repository	doi:10.5061/dryad.36rs0	http://dx.doi.org/10.5061/dryad.36rs0	East Java Province
Puring_Central_1990/2014	Gap-infilling and gridding procedure	Puring_Central_1990/2014	met_java.tar.gz	Dryad Digital Repository	doi:10.5061/dryad.36rs0	http://dx.doi.org/10.5061/dryad.36rs0	Central Java Province
Purwantoro_Central_2003/2014	Gap-infilling and gridding procedure	Purwantoro_Central_2003/2014	met_java.tar.gz	Dryad Digital Repository	doi:10.5061/dryad.36rs0	http://dx.doi.org/10.5061/dryad.36rs0	Central Java Province
Purwodadi_Central_2001/2014	Gap-infilling and gridding procedure	Purwodadi_Central_2001/2014	met_java.tar.gz	Dryad Digital Repository	doi:10.5061/dryad.36rs0	http://dx.doi.org/10.5061/dryad.36rs0	Central Java Province
Purwodadi 1_Central_1990/2014	Gap-infilling and gridding procedure	Purwodadi 1_Central_1990/2014	met_java.tar.gz	Dryad Digital Repository	doi:10.5061/dryad.36rs0	http://dx.doi.org/10.5061/dryad.36rs0	Central Java Province
Purworejo_Central_1990/2014	Gap-infilling and gridding procedure	Purworejo_Central_1990/2014	met_java.tar.gz	Dryad Digital Repository	doi:10.5061/dryad.36rs0	http://dx.doi.org/10.5061/dryad.36rs0	Central Java Province
Purworejo Klampok_Central_1985/2014	Gap-infilling and gridding procedure	Purworejo Klampok_Central_1985/2014	met_java.tar.gz	Dryad Digital Repository	doi:10.5061/dryad.36rs0	http://dx.doi.org/10.5061/dryad.36rs0	Central Java Province
Purwosari_East_2003/2014	Gap-infilling and gridding procedure	Purwosari_East_2003/2014	met_java.tar.gz	Dryad Digital Repository	doi:10.5061/dryad.36rs0	http://dx.doi.org/10.5061/dryad.36rs0	East Java Province
Puspo_East_1986/2014	Gap-infilling and gridding procedure	Puspo_East_1986/2014	met_java.tar.gz	Dryad Digital Repository	doi:10.5061/dryad.36rs0	http://dx.doi.org/10.5061/dryad.36rs0	East Java Province
Putri_West_1989/2006	Gap-infilling and gridding procedure	Putri_West_1989/2006	met_java.tar.gz	Dryad Digital Repository	doi:10.5061/dryad.36rs0	http://dx.doi.org/10.5061/dryad.36rs0	West Java Province
Rambipuji_East_2004/2014	Gap-infilling and gridding procedure	Rambipuji_East_2004/2014	met_java.tar.gz	Dryad Digital Repository	doi:10.5061/dryad.36rs0	http://dx.doi.org/10.5061/dryad.36rs0	East Java Province
Rancah_West_1995/2014	Gap-infilling and gridding procedure	Rancah_West_1995/2014	met_java.tar.gz	Dryad Digital Repository	doi:10.5061/dryad.36rs0	http://dx.doi.org/10.5061/dryad.36rs0	West Java Province
Randuagung_East_2004/2014	Gap-infilling and gridding procedure	Randuagung_East_2004/2014	met_java.tar.gz	Dryad Digital Repository	doi:10.5061/dryad.36rs0	http://dx.doi.org/10.5061/dryad.36rs0	East Java Province
Ranu Klakah_East_2004/2014	Gap-infilling and gridding procedure	Ranu Klakah_East_2004/2014	met_java.tar.gz	Dryad Digital Repository	doi:10.5061/dryad.36rs0	http://dx.doi.org/10.5061/dryad.36rs0	East Java Province
Ranuyoso_East_2000/2014	Gap-infilling and gridding procedure	Ranuyoso_East_2000/2014	met_java.tar.gz	Dryad Digital Repository	doi:10.5061/dryad.36rs0	http://dx.doi.org/10.5061/dryad.36rs0	East Java Province
Rawa Pening Klimatologi_Central_2002/2014	Gap-infilling and gridding procedure	Rawa Pening Klimatologi_Central_2002/2014	met_java.tar.gz	Dryad Digital Repository	doi:10.5061/dryad.36rs0	http://dx.doi.org/10.5061/dryad.36rs0	Central Java Province
Rawagempol_West_1985/1999	Gap-infilling and gridding procedure	Rawagempol_West_1985/1999	met_java.tar.gz	Dryad Digital Repository	doi:10.5061/dryad.36rs0	http://dx.doi.org/10.5061/dryad.36rs0	West Java Province
Rawamangun_West_1989/2000	Gap-infilling and gridding procedure	Rawamangun_West_1989/2000	met_java.tar.gz	Dryad Digital Repository	doi:10.5061/dryad.36rs0	http://dx.doi.org/10.5061/dryad.36rs0	West Java Province
Rejoagung_East_1991/2014	Gap-infilling and gridding procedure	Rejoagung_East_1991/2014	met_java.tar.gz	Dryad Digital Repository	doi:10.5061/dryad.36rs0	http://dx.doi.org/10.5061/dryad.36rs0	East Java Province
Rejoso_East_1994/2014	Gap-infilling and gridding procedure	Rejoso_East_1994/2014	met_java.tar.gz	Dryad Digital Repository	doi:10.5061/dryad.36rs0	http://dx.doi.org/10.5061/dryad.36rs0	East Java Province
Rembang_Central_2001/2014	Gap-infilling and gridding procedure	Rembang_Central_2001/2014	met_java.tar.gz	Dryad Digital Repository	doi:10.5061/dryad.36rs0	http://dx.doi.org/10.5061/dryad.36rs0	Central Java Province
Rembang_East_1990/2014	Gap-infilling and gridding procedure	Rembang_East_1990/2014	met_java.tar.gz	Dryad Digital Repository	doi:10.5061/dryad.36rs0	http://dx.doi.org/10.5061/dryad.36rs0	East Java Province
Rengel_East_1986/2014	Gap-infilling and gridding procedure	Rengel_East_1986/2014	met_java.tar.gz	Dryad Digital Repository	doi:10.5061/dryad.36rs0	http://dx.doi.org/10.5061/dryad.36rs0	East Java Province
Ringinrejo_East_1992/2014	Gap-infilling and gridding procedure	Ringinrejo_East_1992/2014	met_java.tar.gz	Dryad Digital Repository	doi:10.5061/dryad.36rs0	http://dx.doi.org/10.5061/dryad.36rs0	East Java Province
Ronggotali_East_1990/2014	Gap-infilling and gridding procedure	Ronggotali_East_1990/2014	met_java.tar.gz	Dryad Digital Repository	doi:10.5061/dryad.36rs0	http://dx.doi.org/10.5061/dryad.36rs0	East Java Province
Rowokele_Central_1990/2014	Gap-infilling and gridding procedure	Rowokele_Central_1990/2014	met_java.tar.gz	Dryad Digital Repository	doi:10.5061/dryad.36rs0	http://dx.doi.org/10.5061/dryad.36rs0	Central Java Province
Salam_West_1986/2014	Gap-infilling and gridding procedure	Salam_West_1986/2014	met_java.tar.gz	Dryad Digital Repository	doi:10.5061/dryad.36rs0	http://dx.doi.org/10.5061/dryad.36rs0	West Java Province
Salam_Central_1985/2005	Gap-infilling and gridding procedure	Salam_Central_1985/2005	met_java.tar.gz	Dryad Digital Repository	doi:10.5061/dryad.36rs0	http://dx.doi.org/10.5061/dryad.36rs0	Central Java Province
Salaman_Central_1986/2014	Gap-infilling and gridding procedure	Salaman_Central_1986/2014	met_java.tar.gz	Dryad Digital Repository	doi:10.5061/dryad.36rs0	http://dx.doi.org/10.5061/dryad.36rs0	Central Java Province
Sambirejo_Central_1992/2014	Gap-infilling and gridding procedure	Sambirejo_Central_1992/2014	met_java.tar.gz	Dryad Digital Repository	doi:10.5061/dryad.36rs0	http://dx.doi.org/10.5061/dryad.36rs0	Central Java Province
Sanggeh_Central_2001/2014	Gap-infilling and gridding procedure	Sanggeh_Central_2001/2014	met_java.tar.gz	Dryad Digital Repository	doi:10.5061/dryad.36rs0	http://dx.doi.org/10.5061/dryad.36rs0	Central Java Province
Sapuran_Central_1990/2014	Gap-infilling and gridding procedure	Sapuran_Central_1990/2014	met_java.tar.gz	Dryad Digital Repository	doi:10.5061/dryad.36rs0	http://dx.doi.org/10.5061/dryad.36rs0	Central Java Province
Sawahan_East_1994/2014	Gap-infilling and gridding procedure	Sawahan_East_1994/2014	met_java.tar.gz	Dryad Digital Repository	doi:10.5061/dryad.36rs0	http://dx.doi.org/10.5061/dryad.36rs0	East Java Province
Sawahbera_West_1987/2000	Gap-infilling and gridding procedure	Sawahbera_West_1987/2000	met_java.tar.gz	Dryad Digital Repository	doi:10.5061/dryad.36rs0	http://dx.doi.org/10.5061/dryad.36rs0	West Java Province
Sawangan_West_1998/2014	Gap-infilling and gridding procedure	Sawangan_West_1998/2014	met_java.tar.gz	Dryad Digital Repository	doi:10.5061/dryad.36rs0	http://dx.doi.org/10.5061/dryad.36rs0	West Java Province
Sawangan_Central_1996/2014	Gap-infilling and gridding procedure	Sawangan_Central_1996/2014	met_java.tar.gz	Dryad Digital Repository	doi:10.5061/dryad.36rs0	http://dx.doi.org/10.5061/dryad.36rs0	Central Java Province
Sbr Dumpyong_East_2004/2014	Gap-infilling and gridding procedure	Sbr Dumpyong_East_2004/2014	met_java.tar.gz	Dryad Digital Repository	doi:10.5061/dryad.36rs0	http://dx.doi.org/10.5061/dryad.36rs0	East Java Province
Sbr Penganten_East_1993/2013	Gap-infilling and gridding procedure	Sbr Penganten_East_1993/2013	met_java.tar.gz	Dryad Digital Repository	doi:10.5061/dryad.36rs0	http://dx.doi.org/10.5061/dryad.36rs0	East Java Province
Sedadi_Central_2001/2014	Gap-infilling and gridding procedure	Sedadi_Central_2001/2014	met_java.tar.gz	Dryad Digital Repository	doi:10.5061/dryad.36rs0	http://dx.doi.org/10.5061/dryad.36rs0	Central Java Province
Sedan_Central_2001/2014	Gap-infilling and gridding procedure	Sedan_Central_2001/2014	met_java.tar.gz	Dryad Digital Repository	doi:10.5061/dryad.36rs0	http://dx.doi.org/10.5061/dryad.36rs0	Central Java Province
Sedati_East_1986/2014	Gap-infilling and gridding procedure	Sedati_East_1986/2014	met_java.tar.gz	Dryad Digital Repository	doi:10.5061/dryad.36rs0	http://dx.doi.org/10.5061/dryad.36rs0	East Java Province
Selabintana_West_1987/1999	Gap-infilling and gridding procedure	Selabintana_West_1987/1999	met_java.tar.gz	Dryad Digital Repository	doi:10.5061/dryad.36rs0	http://dx.doi.org/10.5061/dryad.36rs0	West Java Province
Selogiri_Central_1990/2014	Gap-infilling and gridding procedure	Selogiri_Central_1990/2014	met_java.tar.gz	Dryad Digital Repository	doi:10.5061/dryad.36rs0	http://dx.doi.org/10.5061/dryad.36rs0	Central Java Province
Selolembu_East_2004/2014	Gap-infilling and gridding procedure	Selolembu_East_2004/2014	met_java.tar.gz	Dryad Digital Repository	doi:10.5061/dryad.36rs0	http://dx.doi.org/10.5061/dryad.36rs0	East Java Province
Selomerto_Central_1985/2013	Gap-infilling and gridding procedure	Selomerto_Central_1985/2013	met_java.tar.gz	Dryad Digital Repository	doi:10.5061/dryad.36rs0	http://dx.doi.org/10.5061/dryad.36rs0	Central Java Province
Selorejo_East_1993/2013	Gap-infilling and gridding procedure	Selorejo_East_1993/2013	met_java.tar.gz	Dryad Digital Repository	doi:10.5061/dryad.36rs0	http://dx.doi.org/10.5061/dryad.36rs0	East Java Province
Selowongko_East_1986/2014	Gap-infilling and gridding procedure	Selowongko_East_1986/2014	met_java.tar.gz	Dryad Digital Repository	doi:10.5061/dryad.36rs0	http://dx.doi.org/10.5061/dryad.36rs0	East Java Province
Sempor_Central_1990/2014	Gap-infilling and gridding procedure	Sempor_Central_1990/2014	met_java.tar.gz	Dryad Digital Repository	doi:10.5061/dryad.36rs0	http://dx.doi.org/10.5061/dryad.36rs0	Central Java Province
Sendang_East_1992/2014	Gap-infilling and gridding procedure	Sendang_East_1992/2014	met_java.tar.gz	Dryad Digital Repository	doi:10.5061/dryad.36rs0	http://dx.doi.org/10.5061/dryad.36rs0	East Java Province
Sendangmulyo_Central_2001/2014	Gap-infilling and gridding procedure	Sendangmulyo_Central_2001/2014	met_java.tar.gz	Dryad Digital Repository	doi:10.5061/dryad.36rs0	http://dx.doi.org/10.5061/dryad.36rs0	Central Java Province
Senduro_East_2000/2014	Gap-infilling and gridding procedure	Senduro_East_2000/2014	met_java.tar.gz	Dryad Digital Repository	doi:10.5061/dryad.36rs0	http://dx.doi.org/10.5061/dryad.36rs0	East Java Province
Sentral_East_2004/2014	Gap-infilling and gridding procedure	Sentral_East_2004/2014	met_java.tar.gz	Dryad Digital Repository	doi:10.5061/dryad.36rs0	http://dx.doi.org/10.5061/dryad.36rs0	East Java Province
Sentulan_East_1990/2014	Gap-infilling and gridding procedure	Sentulan_East_1990/2014	met_java.tar.gz	Dryad Digital Repository	doi:10.5061/dryad.36rs0	http://dx.doi.org/10.5061/dryad.36rs0	East Java Province
Seputih_East_2004/2014	Gap-infilling and gridding procedure	Seputih_East_2004/2014	met_java.tar.gz	Dryad Digital Repository	doi:10.5061/dryad.36rs0	http://dx.doi.org/10.5061/dryad.36rs0	East Java Province
Serpong Ps baru_West_1985/2002	Gap-infilling and gridding procedure	Serpong Ps baru_West_1985/2002	met_java.tar.gz	Dryad Digital Repository	doi:10.5061/dryad.36rs0	http://dx.doi.org/10.5061/dryad.36rs0	West Java Province
Setupatok utara_West_1985/2000	Gap-infilling and gridding procedure	Setupatok utara_West_1985/2000	met_java.tar.gz	Dryad Digital Repository	doi:10.5061/dryad.36rs0	http://dx.doi.org/10.5061/dryad.36rs0	West Java Province
Seuseupan_West_1985/1999	Gap-infilling and gridding procedure	Seuseupan_West_1985/1999	met_java.tar.gz	Dryad Digital Repository	doi:10.5061/dryad.36rs0	http://dx.doi.org/10.5061/dryad.36rs0	West Java Province
Sidareja_Central_1990/2005	Gap-infilling and gridding procedure	Sidareja_Central_1990/2005	met_java.tar.gz	Dryad Digital Repository	doi:10.5061/dryad.36rs0	http://dx.doi.org/10.5061/dryad.36rs0	Central Java Province
Sidoarjo_East_1986/2014	Gap-infilling and gridding procedure	Sidoarjo_East_1986/2014	met_java.tar.gz	Dryad Digital Repository	doi:10.5061/dryad.36rs0	http://dx.doi.org/10.5061/dryad.36rs0	East Java Province
Sidodadi_Central_1999/2014	Gap-infilling and gridding procedure	Sidodadi_Central_1999/2014	met_java.tar.gz	Dryad Digital Repository	doi:10.5061/dryad.36rs0	http://dx.doi.org/10.5061/dryad.36rs0	Central Java Province
Sikayu_Central_1990/2014	Gap-infilling and gridding procedure	Sikayu_Central_1990/2014	met_java.tar.gz	Dryad Digital Repository	doi:10.5061/dryad.36rs0	http://dx.doi.org/10.5061/dryad.36rs0	Central Java Province
Silo_East_2000/2014	Gap-infilling and gridding procedure	Silo_East_2000/2014	met_java.tar.gz	Dryad Digital Repository	doi:10.5061/dryad.36rs0	http://dx.doi.org/10.5061/dryad.36rs0	East Java Province
Simbang Tulis_Central_1990/2014	Gap-infilling and gridding procedure	Simbang Tulis_Central_1990/2014	met_java.tar.gz	Dryad Digital Repository	doi:10.5061/dryad.36rs0	http://dx.doi.org/10.5061/dryad.36rs0	Central Java Province
Simo_East_1986/2014	Gap-infilling and gridding procedure	Simo_East_1986/2014	met_java.tar.gz	Dryad Digital Repository	doi:10.5061/dryad.36rs0	http://dx.doi.org/10.5061/dryad.36rs0	East Java Province
Simo 1_East_1986/2014	Gap-infilling and gridding procedure	Simo 1_East_1986/2014	met_java.tar.gz	Dryad Digital Repository	doi:10.5061/dryad.36rs0	http://dx.doi.org/10.5061/dryad.36rs0	East Java Province
Sindangjawa_West_1985/1999	Gap-infilling and gridding procedure	Sindangjawa_West_1985/1999	met_java.tar.gz	Dryad Digital Repository	doi:10.5061/dryad.36rs0	http://dx.doi.org/10.5061/dryad.36rs0	West Java Province
Singomerto_Central_1989/2010	Gap-infilling and gridding procedure	Singomerto_Central_1989/2010	met_java.tar.gz	Dryad Digital Repository	doi:10.5061/dryad.36rs0	http://dx.doi.org/10.5061/dryad.36rs0	Central Java Province
Singosari_East_1985/2014	Gap-infilling and gridding procedure	Singosari_East_1985/2014	met_java.tar.gz	Dryad Digital Repository	doi:10.5061/dryad.36rs0	http://dx.doi.org/10.5061/dryad.36rs0	East Java Province
Siodamulih_West_1985/1999	Gap-infilling and gridding procedure	Siodamulih_West_1985/1999	met_java.tar.gz	Dryad Digital Repository	doi:10.5061/dryad.36rs0	http://dx.doi.org/10.5061/dryad.36rs0	West Java Province
Sirampok_Central_1990/2014	Gap-infilling and gridding procedure	Sirampok_Central_1990/2014	met_java.tar.gz	Dryad Digital Repository	doi:10.5061/dryad.36rs0	http://dx.doi.org/10.5061/dryad.36rs0	Central Java Province
Situraja_West_1994/2011	Gap-infilling and gridding procedure	Situraja_West_1994/2011	met_java.tar.gz	Dryad Digital Repository	doi:10.5061/dryad.36rs0	http://dx.doi.org/10.5061/dryad.36rs0	West Java Province
Slahung_Central_1990/2014	Gap-infilling and gridding procedure	Slahung_Central_1990/2014	met_java.tar.gz	Dryad Digital Repository	doi:10.5061/dryad.36rs0	http://dx.doi.org/10.5061/dryad.36rs0	Central Java Province
Slatri_Central_1990/2014	Gap-infilling and gridding procedure	Slatri_Central_1990/2014	met_java.tar.gz	Dryad Digital Repository	doi:10.5061/dryad.36rs0	http://dx.doi.org/10.5061/dryad.36rs0	Central Java Province
Slemanan_East_1989/2014	Gap-infilling and gridding procedure	Slemanan_East_1989/2014	met_java.tar.gz	Dryad Digital Repository	doi:10.5061/dryad.36rs0	http://dx.doi.org/10.5061/dryad.36rs0	East Java Province
Slerok_Central_1990/2014	Gap-infilling and gridding procedure	Slerok_Central_1990/2014	met_java.tar.gz	Dryad Digital Repository	doi:10.5061/dryad.36rs0	http://dx.doi.org/10.5061/dryad.36rs0	Central Java Province
Soko_East_1986/2014	Gap-infilling and gridding procedure	Soko_East_1986/2014	met_java.tar.gz	Dryad Digital Repository	doi:10.5061/dryad.36rs0	http://dx.doi.org/10.5061/dryad.36rs0	East Java Province
Songgom_Central_1990/2014	Gap-infilling and gridding procedure	Songgom_Central_1990/2014	met_java.tar.gz	Dryad Digital Repository	doi:10.5061/dryad.36rs0	http://dx.doi.org/10.5061/dryad.36rs0	Central Java Province
Sragi_Central_1990/2014	Gap-infilling and gridding procedure	Sragi_Central_1990/2014	met_java.tar.gz	Dryad Digital Repository	doi:10.5061/dryad.36rs0	http://dx.doi.org/10.5061/dryad.36rs0	Central Java Province
Srengat_East_1989/2014	Gap-infilling and gridding procedure	Srengat_East_1989/2014	met_java.tar.gz	Dryad Digital Repository	doi:10.5061/dryad.36rs0	http://dx.doi.org/10.5061/dryad.36rs0	East Java Province
Srumbung_Central_1998/2014	Gap-infilling and gridding procedure	Srumbung_Central_1998/2014	met_java.tar.gz	Dryad Digital Repository	doi:10.5061/dryad.36rs0	http://dx.doi.org/10.5061/dryad.36rs0	Central Java Province
Sruni_East_1986/2014	Gap-infilling and gridding procedure	Sruni_East_1986/2014	met_java.tar.gz	Dryad Digital Repository	doi:10.5061/dryad.36rs0	http://dx.doi.org/10.5061/dryad.36rs0	East Java Province
Stren_East_1999/2014	Gap-infilling and gridding procedure	Stren_East_1999/2014	met_java.tar.gz	Dryad Digital Repository	doi:10.5061/dryad.36rs0	http://dx.doi.org/10.5061/dryad.36rs0	East Java Province
Subah_Central_1990/2014	Gap-infilling and gridding procedure	Subah_Central_1990/2014	met_java.tar.gz	Dryad Digital Repository	doi:10.5061/dryad.36rs0	http://dx.doi.org/10.5061/dryad.36rs0	Central Java Province
Subang_West_1997/2006	Gap-infilling and gridding procedure	Subang_West_1997/2006	met_java.tar.gz	Dryad Digital Repository	doi:10.5061/dryad.36rs0	http://dx.doi.org/10.5061/dryad.36rs0	West Java Province
Suci_East_2001/2014	Gap-infilling and gridding procedure	Suci_East_2001/2014	met_java.tar.gz	Dryad Digital Repository	doi:10.5061/dryad.36rs0	http://dx.doi.org/10.5061/dryad.36rs0	East Java Province
Sugihan_East_1986/2014	Gap-infilling and gridding procedure	Sugihan_East_1986/2014	met_java.tar.gz	Dryad Digital Repository	doi:10.5061/dryad.36rs0	http://dx.doi.org/10.5061/dryad.36rs0	East Java Province
Sukadana_West_2000/2011	Gap-infilling and gridding procedure	Sukadana_West_2000/2011	met_java.tar.gz	Dryad Digital Repository	doi:10.5061/dryad.36rs0	http://dx.doi.org/10.5061/dryad.36rs0	West Java Province
Sukamaju_West_1985/2001	Gap-infilling and gridding procedure	Sukamaju_West_1985/2001	met_java.tar.gz	Dryad Digital Repository	doi:10.5061/dryad.36rs0	http://dx.doi.org/10.5061/dryad.36rs0	West Java Province
Sukamaju-cibadak_West_1985/2005	Gap-infilling and gridding procedure	Sukamaju-cibadak_West_1985/2005	met_java.tar.gz	Dryad Digital Repository	doi:10.5061/dryad.36rs0	http://dx.doi.org/10.5061/dryad.36rs0	West Java Province
Sukanagara_West_2000/2014	Gap-infilling and gridding procedure	Sukanagara_West_2000/2014	met_java.tar.gz	Dryad Digital Repository	doi:10.5061/dryad.36rs0	http://dx.doi.org/10.5061/dryad.36rs0	West Java Province
Sukodadi_East_1986/2014	Gap-infilling and gridding procedure	Sukodadi_East_1986/2014	met_java.tar.gz	Dryad Digital Repository	doi:10.5061/dryad.36rs0	http://dx.doi.org/10.5061/dryad.36rs0	East Java Province
Sukolilo_Central_2001/2014	Gap-infilling and gridding procedure	Sukolilo_Central_2001/2014	met_java.tar.gz	Dryad Digital Repository	doi:10.5061/dryad.36rs0	http://dx.doi.org/10.5061/dryad.36rs0	Central Java Province
Sukowati_Central_1990/2014	Gap-infilling and gridding procedure	Sukowati_Central_1990/2014	met_java.tar.gz	Dryad Digital Repository	doi:10.5061/dryad.36rs0	http://dx.doi.org/10.5061/dryad.36rs0	Central Java Province
Sukowono_East_2000/2014	Gap-infilling and gridding procedure	Sukowono_East_2000/2014	met_java.tar.gz	Dryad Digital Repository	doi:10.5061/dryad.36rs0	http://dx.doi.org/10.5061/dryad.36rs0	East Java Province
Sukun_East_1995/2014	Gap-infilling and gridding procedure	Sukun_East_1995/2014	met_java.tar.gz	Dryad Digital Repository	doi:10.5061/dryad.36rs0	http://dx.doi.org/10.5061/dryad.36rs0	East Java Province
Sumber_East_1990/2014	Gap-infilling and gridding procedure	Sumber_East_1990/2014	met_java.tar.gz	Dryad Digital Repository	doi:10.5061/dryad.36rs0	http://dx.doi.org/10.5061/dryad.36rs0	East Java Province
Sumber Anyar_East_2004/2014	Gap-infilling and gridding procedure	Sumber Anyar_East_2004/2014	met_java.tar.gz	Dryad Digital Repository	doi:10.5061/dryad.36rs0	http://dx.doi.org/10.5061/dryad.36rs0	East Java Province
Sumber Bulu_East_1990/2014	Gap-infilling and gridding procedure	Sumber Bulu_East_1990/2014	met_java.tar.gz	Dryad Digital Repository	doi:10.5061/dryad.36rs0	http://dx.doi.org/10.5061/dryad.36rs0	East Java Province
Sumber Pucung_East_1986/2014	Gap-infilling and gridding procedure	Sumber Pucung_East_1986/2014	met_java.tar.gz	Dryad Digital Repository	doi:10.5061/dryad.36rs0	http://dx.doi.org/10.5061/dryad.36rs0	East Java Province
Sumber Suko_East_1994/2014	Gap-infilling and gridding procedure	Sumber Suko_East_1994/2014	met_java.tar.gz	Dryad Digital Repository	doi:10.5061/dryad.36rs0	http://dx.doi.org/10.5061/dryad.36rs0	East Java Province
Sumbergading_East_2004/2014	Gap-infilling and gridding procedure	Sumbergading_East_2004/2014	met_java.tar.gz	Dryad Digital Repository	doi:10.5061/dryad.36rs0	http://dx.doi.org/10.5061/dryad.36rs0	East Java Province
Sumobito_East_1993/2014	Gap-infilling and gridding procedure	Sumobito_East_1993/2014	met_java.tar.gz	Dryad Digital Repository	doi:10.5061/dryad.36rs0	http://dx.doi.org/10.5061/dryad.36rs0	East Java Province
Sumoroto_Central_1990/2014	Gap-infilling and gridding procedure	Sumoroto_Central_1990/2014	met_java.tar.gz	Dryad Digital Repository	doi:10.5061/dryad.36rs0	http://dx.doi.org/10.5061/dryad.36rs0	Central Java Province
Sumpiuh_Central_1986/2012	Gap-infilling and gridding procedure	Sumpiuh_Central_1986/2012	met_java.tar.gz	Dryad Digital Repository	doi:10.5061/dryad.36rs0	http://dx.doi.org/10.5061/dryad.36rs0	Central Java Province
Sumub Kidul_Central_1990/2014	Gap-infilling and gridding procedure	Sumub Kidul_Central_1990/2014	met_java.tar.gz	Dryad Digital Repository	doi:10.5061/dryad.36rs0	http://dx.doi.org/10.5061/dryad.36rs0	Central Java Province
Sungapan_Central_1990/2014	Gap-infilling and gridding procedure	Sungapan_Central_1990/2014	met_java.tar.gz	Dryad Digital Repository	doi:10.5061/dryad.36rs0	http://dx.doi.org/10.5061/dryad.36rs0	Central Java Province
Surowono_Central_1989/2014	Gap-infilling and gridding procedure	Surowono_Central_1989/2014	met_java.tar.gz	Dryad Digital Repository	doi:10.5061/dryad.36rs0	http://dx.doi.org/10.5061/dryad.36rs0	Central Java Province
Tajinan_East_1986/2014	Gap-infilling and gridding procedure	Tajinan_East_1986/2014	met_java.tar.gz	Dryad Digital Repository	doi:10.5061/dryad.36rs0	http://dx.doi.org/10.5061/dryad.36rs0	East Java Province
Takeran_East_1986/2014	Gap-infilling and gridding procedure	Takeran_East_1986/2014	met_java.tar.gz	Dryad Digital Repository	doi:10.5061/dryad.36rs0	http://dx.doi.org/10.5061/dryad.36rs0	East Java Province
Talun_East_1990/2014	Gap-infilling and gridding procedure	Talun_East_1990/2014	met_java.tar.gz	Dryad Digital Repository	doi:10.5061/dryad.36rs0	http://dx.doi.org/10.5061/dryad.36rs0	East Java Province
Tamanan_East_2004/2014	Gap-infilling and gridding procedure	Tamanan_East_2004/2014	met_java.tar.gz	Dryad Digital Repository	doi:10.5061/dryad.36rs0	http://dx.doi.org/10.5061/dryad.36rs0	East Java Province
Tamansari_East_2004/2014	Gap-infilling and gridding procedure	Tamansari_East_2004/2014	met_java.tar.gz	Dryad Digital Repository	doi:10.5061/dryad.36rs0	http://dx.doi.org/10.5061/dryad.36rs0	East Java Province
Tambak Roto_Central_1985/2014	Gap-infilling and gridding procedure	Tambak Roto_Central_1985/2014	met_java.tar.gz	Dryad Digital Repository	doi:10.5061/dryad.36rs0	http://dx.doi.org/10.5061/dryad.36rs0	Central Java Province
Tamelang_West_1997/2006	Gap-infilling and gridding procedure	Tamelang_West_1997/2006	met_java.tar.gz	Dryad Digital Repository	doi:10.5061/dryad.36rs0	http://dx.doi.org/10.5061/dryad.36rs0	West Java Province
Tanggul_East_2000/2014	Gap-infilling and gridding procedure	Tanggul_East_2000/2014	met_java.tar.gz	Dryad Digital Repository	doi:10.5061/dryad.36rs0	http://dx.doi.org/10.5061/dryad.36rs0	East Java Province
Tangunan_East_1986/2014	Gap-infilling and gridding procedure	Tangunan_East_1986/2014	met_java.tar.gz	Dryad Digital Repository	doi:10.5061/dryad.36rs0	http://dx.doi.org/10.5061/dryad.36rs0	East Java Province
Tanjung_Central_1990/2014	Gap-infilling and gridding procedure	Tanjung_Central_1990/2014	met_java.tar.gz	Dryad Digital Repository	doi:10.5061/dryad.36rs0	http://dx.doi.org/10.5061/dryad.36rs0	Central Java Province
Tanjung Priok_West_1989/2003	Gap-infilling and gridding procedure	Tanjung Priok_West_1989/2003	met_java.tar.gz	Dryad Digital Repository	doi:10.5061/dryad.36rs0	http://dx.doi.org/10.5061/dryad.36rs0	West Java Province
Tanjung sari_West_1997/2006	Gap-infilling and gridding procedure	Tanjung sari_West_1997/2006	met_java.tar.gz	Dryad Digital Repository	doi:10.5061/dryad.36rs0	http://dx.doi.org/10.5061/dryad.36rs0	West Java Province
Tanjung Perak_East_2002/2014	Gap-infilling and gridding procedure	Tanjung Perak_East_2002/2014	met_java.tar.gz	Dryad Digital Repository	doi:10.5061/dryad.36rs0	http://dx.doi.org/10.5061/dryad.36rs0	East Java Province
Tanjungsari_West_1994/2014	Gap-infilling and gridding procedure	Tanjungsari_West_1994/2014	met_java.tar.gz	Dryad Digital Repository	doi:10.5061/dryad.36rs0	http://dx.doi.org/10.5061/dryad.36rs0	West Java Province
Tapak Menjangan_Central_1994/2014	Gap-infilling and gridding procedure	Tapak Menjangan_Central_1994/2014	met_java.tar.gz	Dryad Digital Repository	doi:10.5061/dryad.36rs0	http://dx.doi.org/10.5061/dryad.36rs0	Central Java Province
Tapen_East_1990/2014	Gap-infilling and gridding procedure	Tapen_East_1990/2014	met_java.tar.gz	Dryad Digital Repository	doi:10.5061/dryad.36rs0	http://dx.doi.org/10.5061/dryad.36rs0	East Java Province
Tawangmangu_Central_1990/2014	Gap-infilling and gridding procedure	Tawangmangu_Central_1990/2014	met_java.tar.gz	Dryad Digital Repository	doi:10.5061/dryad.36rs0	http://dx.doi.org/10.5061/dryad.36rs0	Central Java Province
Tayu Wetan_Central_2001/2014	Gap-infilling and gridding procedure	Tayu Wetan_Central_2001/2014	met_java.tar.gz	Dryad Digital Repository	doi:10.5061/dryad.36rs0	http://dx.doi.org/10.5061/dryad.36rs0	Central Java Province
Tegal_Central_1985/2014	Gap-infilling and gridding procedure	Tegal_Central_1985/2014	met_java.tar.gz	Dryad Digital Repository	doi:10.5061/dryad.36rs0	http://dx.doi.org/10.5061/dryad.36rs0	Central Java Province
Tegalrejo_East_1986/2014	Gap-infilling and gridding procedure	Tegalrejo_East_1986/2014	met_java.tar.gz	Dryad Digital Repository	doi:10.5061/dryad.36rs0	http://dx.doi.org/10.5061/dryad.36rs0	East Java Province
Tekung_East_2000/2014	Gap-infilling and gridding procedure	Tekung_East_2000/2014	met_java.tar.gz	Dryad Digital Repository	doi:10.5061/dryad.36rs0	http://dx.doi.org/10.5061/dryad.36rs0	East Java Province
Telebuk_East_1986/2014	Gap-infilling and gridding procedure	Telebuk_East_1986/2014	met_java.tar.gz	Dryad Digital Repository	doi:10.5061/dryad.36rs0	http://dx.doi.org/10.5061/dryad.36rs0	East Java Province
Temanggung_Central_1995/2014	Gap-infilling and gridding procedure	Temanggung_Central_1995/2014	met_java.tar.gz	Dryad Digital Repository	doi:10.5061/dryad.36rs0	http://dx.doi.org/10.5061/dryad.36rs0	Central Java Province
Tempeh Kidul_East_2004/2014	Gap-infilling and gridding procedure	Tempeh Kidul_East_2004/2014	met_java.tar.gz	Dryad Digital Repository	doi:10.5061/dryad.36rs0	http://dx.doi.org/10.5061/dryad.36rs0	East Java Province
Tempuran_Central_1992/2014	Gap-infilling and gridding procedure	Tempuran_Central_1992/2014	met_java.tar.gz	Dryad Digital Repository	doi:10.5061/dryad.36rs0	http://dx.doi.org/10.5061/dryad.36rs0	Central Java Province
Tempuran_East_1994/2014	Gap-infilling and gridding procedure	Tempuran_East_1994/2014	met_java.tar.gz	Dryad Digital Repository	doi:10.5061/dryad.36rs0	http://dx.doi.org/10.5061/dryad.36rs0	East Java Province
Tempurejo_East_2004/2014	Gap-infilling and gridding procedure	Tempurejo_East_2004/2014	met_java.tar.gz	Dryad Digital Repository	doi:10.5061/dryad.36rs0	http://dx.doi.org/10.5061/dryad.36rs0	East Java Province
Tempursari_East_2004/2014	Gap-infilling and gridding procedure	Tempursari_East_2004/2014	met_java.tar.gz	Dryad Digital Repository	doi:10.5061/dryad.36rs0	http://dx.doi.org/10.5061/dryad.36rs0	East Java Province
Terusan_East_1986/2014	Gap-infilling and gridding procedure	Terusan_East_1986/2014	met_java.tar.gz	Dryad Digital Repository	doi:10.5061/dryad.36rs0	http://dx.doi.org/10.5061/dryad.36rs0	East Java Province
Tiris_East_1990/2014	Gap-infilling and gridding procedure	Tiris_East_1990/2014	met_java.tar.gz	Dryad Digital Repository	doi:10.5061/dryad.36rs0	http://dx.doi.org/10.5061/dryad.36rs0	East Java Province
Tlogo_East_2004/2014	Gap-infilling and gridding procedure	Tlogo_East_2004/2014	met_java.tar.gz	Dryad Digital Repository	doi:10.5061/dryad.36rs0	http://dx.doi.org/10.5061/dryad.36rs0	East Java Province
Trahan Sluke_Central_2001/2014	Gap-infilling and gridding procedure	Trahan Sluke_Central_2001/2014	met_java.tar.gz	Dryad Digital Repository	doi:10.5061/dryad.36rs0	http://dx.doi.org/10.5061/dryad.36rs0	Central Java Province
Trangkil_Central_2001/2014	Gap-infilling and gridding procedure	Trangkil_Central_2001/2014	met_java.tar.gz	Dryad Digital Repository	doi:10.5061/dryad.36rs0	http://dx.doi.org/10.5061/dryad.36rs0	Central Java Province
Trawas_East_1986/2014	Gap-infilling and gridding procedure	Trawas_East_1986/2014	met_java.tar.gz	Dryad Digital Repository	doi:10.5061/dryad.36rs0	http://dx.doi.org/10.5061/dryad.36rs0	East Java Province
Tretep_Central_2000/2014	Gap-infilling and gridding procedure	Tretep_Central_2000/2014	met_java.tar.gz	Dryad Digital Repository	doi:10.5061/dryad.36rs0	http://dx.doi.org/10.5061/dryad.36rs0	Central Java Province
Tretes_East_1985/2014	Gap-infilling and gridding procedure	Tretes_East_1985/2014	met_java.tar.gz	Dryad Digital Repository	doi:10.5061/dryad.36rs0	http://dx.doi.org/10.5061/dryad.36rs0	East Java Province
Trowulan_East_1986/2014	Gap-infilling and gridding procedure	Trowulan_East_1986/2014	met_java.tar.gz	Dryad Digital Repository	doi:10.5061/dryad.36rs0	http://dx.doi.org/10.5061/dryad.36rs0	East Java Province
Trucuk_Central_1989/2014	Gap-infilling and gridding procedure	Trucuk_Central_1989/2014	met_java.tar.gz	Dryad Digital Repository	doi:10.5061/dryad.36rs0	http://dx.doi.org/10.5061/dryad.36rs0	Central Java Province
Tuban_East_1986/2014	Gap-infilling and gridding procedure	Tuban_East_1986/2014	met_java.tar.gz	Dryad Digital Repository	doi:10.5061/dryad.36rs0	http://dx.doi.org/10.5061/dryad.36rs0	East Java Province
Tugu_West_1990/2014	Gap-infilling and gridding procedure	Tugu_West_1990/2014	met_java.tar.gz	Dryad Digital Repository	doi:10.5061/dryad.36rs0	http://dx.doi.org/10.5061/dryad.36rs0	West Java Province
Tugu_East_2000/2011	Gap-infilling and gridding procedure	Tugu_East_2000/2011	met_java.tar.gz	Dryad Digital Repository	doi:10.5061/dryad.36rs0	http://dx.doi.org/10.5061/dryad.36rs0	East Java Province
Tukmudal_West_1985/1999	Gap-infilling and gridding procedure	Tukmudal_West_1985/1999	met_java.tar.gz	Dryad Digital Repository	doi:10.5061/dryad.36rs0	http://dx.doi.org/10.5061/dryad.36rs0	West Java Province
Tumpang_East_1992/2014	Gap-infilling and gridding procedure	Tumpang_East_1992/2014	met_java.tar.gz	Dryad Digital Repository	doi:10.5061/dryad.36rs0	http://dx.doi.org/10.5061/dryad.36rs0	East Java Province
Tumpang_East_1986/2014	Gap-infilling and gridding procedure	Tumpang_East_1986/2014	met_java.tar.gz	Dryad Digital Repository	doi:10.5061/dryad.36rs0	http://dx.doi.org/10.5061/dryad.36rs0	East Java Province
Tunggilis_West_1993/2012	Gap-infilling and gridding procedure	Tunggilis_West_1993/2012	met_java.tar.gz	Dryad Digital Repository	doi:10.5061/dryad.36rs0	http://dx.doi.org/10.5061/dryad.36rs0	West Java Province
Turen_East_1990/2014	Gap-infilling and gridding procedure	Turen_East_1990/2014	met_java.tar.gz	Dryad Digital Repository	doi:10.5061/dryad.36rs0	http://dx.doi.org/10.5061/dryad.36rs0	East Java Province
Tutur_East_1986/2014	Gap-infilling and gridding procedure	Tutur_East_1986/2014	met_java.tar.gz	Dryad Digital Repository	doi:10.5061/dryad.36rs0	http://dx.doi.org/10.5061/dryad.36rs0	East Java Province
Ujungpangkah_East_2001/2014	Gap-infilling and gridding procedure	Ujungpangkah_East_2001/2014	met_java.tar.gz	Dryad Digital Repository	doi:10.5061/dryad.36rs0	http://dx.doi.org/10.5061/dryad.36rs0	East Java Province
Wadas lintang_Central_1990/2014	Gap-infilling and gridding procedure	Wadas lintang_Central_1990/2014	met_java.tar.gz	Dryad Digital Repository	doi:10.5061/dryad.36rs0	http://dx.doi.org/10.5061/dryad.36rs0	Central Java Province
Wagir_East_1986/2014	Gap-infilling and gridding procedure	Wagir_East_1986/2014	met_java.tar.gz	Dryad Digital Repository	doi:10.5061/dryad.36rs0	http://dx.doi.org/10.5061/dryad.36rs0	East Java Province
Wajak_East_1990/2014	Gap-infilling and gridding procedure	Wajak_East_1990/2014	met_java.tar.gz	Dryad Digital Repository	doi:10.5061/dryad.36rs0	http://dx.doi.org/10.5061/dryad.36rs0	East Java Province
Wanadadi Baru_Central_1995/2014	Gap-infilling and gridding procedure	Wanadadi Baru_Central_1995/2014	met_java.tar.gz	Dryad Digital Repository	doi:10.5061/dryad.36rs0	http://dx.doi.org/10.5061/dryad.36rs0	Central Java Province
Wanareja_West_1986/2004	Gap-infilling and gridding procedure	Wanareja_West_1986/2004	met_java.tar.gz	Dryad Digital Repository	doi:10.5061/dryad.36rs0	http://dx.doi.org/10.5061/dryad.36rs0	West Java Province
Wanasaba kidul_West_1985/1999	Gap-infilling and gridding procedure	Wanasaba kidul_West_1985/1999	met_java.tar.gz	Dryad Digital Repository	doi:10.5061/dryad.36rs0	http://dx.doi.org/10.5061/dryad.36rs0	West Java Province
Wanganaji_Central_1985/2014	Gap-infilling and gridding procedure	Wanganaji_Central_1985/2014	met_java.tar.gz	Dryad Digital Repository	doi:10.5061/dryad.36rs0	http://dx.doi.org/10.5061/dryad.36rs0	Central Java Province
Wantil Delanggu_Central_2002/2014	Gap-infilling and gridding procedure	Wantil Delanggu_Central_2002/2014	met_java.tar.gz	Dryad Digital Repository	doi:10.5061/dryad.36rs0	http://dx.doi.org/10.5061/dryad.36rs0	Central Java Province
Warungasem_Central_1990/2010	Gap-infilling and gridding procedure	Warungasem_Central_1990/2010	met_java.tar.gz	Dryad Digital Repository	doi:10.5061/dryad.36rs0	http://dx.doi.org/10.5061/dryad.36rs0	Central Java Province
Warungpring_Central_1990/2014	Gap-infilling and gridding procedure	Warungpring_Central_1990/2014	met_java.tar.gz	Dryad Digital Repository	doi:10.5061/dryad.36rs0	http://dx.doi.org/10.5061/dryad.36rs0	Central Java Province
Warureja_Central_1990/2014	Gap-infilling and gridding procedure	Warureja_Central_1990/2014	met_java.tar.gz	Dryad Digital Repository	doi:10.5061/dryad.36rs0	http://dx.doi.org/10.5061/dryad.36rs0	Central Java Province
Wates_East_1990/2014	Gap-infilling and gridding procedure	Wates_East_1990/2014	met_java.tar.gz	Dryad Digital Repository	doi:10.5061/dryad.36rs0	http://dx.doi.org/10.5061/dryad.36rs0	East Java Province
Watujagir_Central_1990/2014	Gap-infilling and gridding procedure	Watujagir_Central_1990/2014	met_java.tar.gz	Dryad Digital Repository	doi:10.5061/dryad.36rs0	http://dx.doi.org/10.5061/dryad.36rs0	Central Java Province
Watulimo_East_1990/2014	Gap-infilling and gridding procedure	Watulimo_East_1990/2014	met_java.tar.gz	Dryad Digital Repository	doi:10.5061/dryad.36rs0	http://dx.doi.org/10.5061/dryad.36rs0	East Java Province
Watuurip_East_2004/2014	Gap-infilling and gridding procedure	Watuurip_East_2004/2014	met_java.tar.gz	Dryad Digital Repository	doi:10.5061/dryad.36rs0	http://dx.doi.org/10.5061/dryad.36rs0	East Java Province
Wd Krisak_Central_1990/2014	Gap-infilling and gridding procedure	Wd Krisak_Central_1990/2014	met_java.tar.gz	Dryad Digital Repository	doi:10.5061/dryad.36rs0	http://dx.doi.org/10.5061/dryad.36rs0	Central Java Province
Wd Mulur Bendosari_Central_1990/2014	Gap-infilling and gridding procedure	Wd Mulur Bendosari_Central_1990/2014	met_java.tar.gz	Dryad Digital Repository	doi:10.5061/dryad.36rs0	http://dx.doi.org/10.5061/dryad.36rs0	Central Java Province
Wd Tempuran_Central_2001/2014	Gap-infilling and gridding procedure	Wd Tempuran_Central_2001/2014	met_java.tar.gz	Dryad Digital Repository	doi:10.5061/dryad.36rs0	http://dx.doi.org/10.5061/dryad.36rs0	Central Java Province
Wedarijaksa_Central_2001/2014	Gap-infilling and gridding procedure	Wedarijaksa_Central_2001/2014	met_java.tar.gz	Dryad Digital Repository	doi:10.5061/dryad.36rs0	http://dx.doi.org/10.5061/dryad.36rs0	Central Java Province
Weleri_Central_1985/2014	Gap-infilling and gridding procedure	Weleri_Central_1985/2014	met_java.tar.gz	Dryad Digital Repository	doi:10.5061/dryad.36rs0	http://dx.doi.org/10.5061/dryad.36rs0	Central Java Province
Widang_East_1986/2014	Gap-infilling and gridding procedure	Widang_East_1986/2014	met_java.tar.gz	Dryad Digital Repository	doi:10.5061/dryad.36rs0	http://dx.doi.org/10.5061/dryad.36rs0	East Java Province
Widoro_East_1990/2014	Gap-infilling and gridding procedure	Widoro_East_1990/2014	met_java.tar.gz	Dryad Digital Repository	doi:10.5061/dryad.36rs0	http://dx.doi.org/10.5061/dryad.36rs0	East Java Province
Winong_East_1986/2014	Gap-infilling and gridding procedure	Winong_East_1986/2014	met_java.tar.gz	Dryad Digital Repository	doi:10.5061/dryad.36rs0	http://dx.doi.org/10.5061/dryad.36rs0	East Java Province
Winongan_East_1986/2014	Gap-infilling and gridding procedure	Winongan_East_1986/2014	met_java.tar.gz	Dryad Digital Repository	doi:10.5061/dryad.36rs0	http://dx.doi.org/10.5061/dryad.36rs0	East Java Province
Wirosari_Central_2001/2014	Gap-infilling and gridding procedure	Wirosari_Central_2001/2014	met_java.tar.gz	Dryad Digital Repository	doi:10.5061/dryad.36rs0	http://dx.doi.org/10.5061/dryad.36rs0	Central Java Province
Wlingi_East_1990/2014	Gap-infilling and gridding procedure	Wlingi_East_1990/2014	met_java.tar.gz	Dryad Digital Repository	doi:10.5061/dryad.36rs0	http://dx.doi.org/10.5061/dryad.36rs0	East Java Province
Wonodadi_East_1989/2014	Gap-infilling and gridding procedure	Wonodadi_East_1989/2014	met_java.tar.gz	Dryad Digital Repository	doi:10.5061/dryad.36rs0	http://dx.doi.org/10.5061/dryad.36rs0	East Java Province
Wonogiri Peng _Central_1990/2014	Gap-infilling and gridding procedure	Wonogiri Peng _Central_1990/2014	met_java.tar.gz	Dryad Digital Repository	doi:10.5061/dryad.36rs0	http://dx.doi.org/10.5061/dryad.36rs0	Central Java Province
Wonokromo_East_1999/2014	Gap-infilling and gridding procedure	Wonokromo_East_1999/2014	met_java.tar.gz	Dryad Digital Repository	doi:10.5061/dryad.36rs0	http://dx.doi.org/10.5061/dryad.36rs0	East Java Province
Wonorejo_East_1986/2014_1	Gap-infilling and gridding procedure	Wonorejo_East_1986/2014_1	met_java.tar.gz	Dryad Digital Repository	doi:10.5061/dryad.36rs0	http://dx.doi.org/10.5061/dryad.36rs0	East Java Province
Wonorejo_East_1986/2014_2	Gap-infilling and gridding procedure	Wonorejo_East_1986/2014_2	met_java.tar.gz	Dryad Digital Repository	doi:10.5061/dryad.36rs0	http://dx.doi.org/10.5061/dryad.36rs0	East Java Province
Wonosalam_East_1993/2014	Gap-infilling and gridding procedure	Wonosalam_East_1993/2014	met_java.tar.gz	Dryad Digital Repository	doi:10.5061/dryad.36rs0	http://dx.doi.org/10.5061/dryad.36rs0	East Java Province
Wonosari_East_2004/2014	Gap-infilling and gridding procedure	Wonosari_East_2004/2014	met_java.tar.gz	Dryad Digital Repository	doi:10.5061/dryad.36rs0	http://dx.doi.org/10.5061/dryad.36rs0	East Java Province
Wonosobo_Central_1985/2009	Gap-infilling and gridding procedure	Wonosobo_Central_1985/2009	met_java.tar.gz	Dryad Digital Repository	doi:10.5061/dryad.36rs0	http://dx.doi.org/10.5061/dryad.36rs0	Central Java Province
Wonotunggal_Central_1990/2014	Gap-infilling and gridding procedure	Wonotunggal_Central_1990/2014	met_java.tar.gz	Dryad Digital Repository	doi:10.5061/dryad.36rs0	http://dx.doi.org/10.5061/dryad.36rs0	Central Java Province
Woromarto_East_1990/2014	Gap-infilling and gridding procedure	Woromarto_East_1990/2014	met_java.tar.gz	Dryad Digital Repository	doi:10.5061/dryad.36rs0	http://dx.doi.org/10.5061/dryad.36rs0	East Java Province
Wringin_East_2004/2014	Gap-infilling and gridding procedure	Wringin_East_2004/2014	met_java.tar.gz	Dryad Digital Repository	doi:10.5061/dryad.36rs0	http://dx.doi.org/10.5061/dryad.36rs0	East Java Province
Wudi_East_2002/2014	Gap-infilling and gridding procedure	Wudi_East_2002/2014	met_java.tar.gz	Dryad Digital Repository	doi:10.5061/dryad.36rs0	http://dx.doi.org/10.5061/dryad.36rs0	East Java Province
Wuryantoro_Central_1990/2014	Gap-infilling and gridding procedure	Wuryantoro_Central_1990/2014	met_java.tar.gz	Dryad Digital Repository	doi:10.5061/dryad.36rs0	http://dx.doi.org/10.5061/dryad.36rs0	Central Java Province
Yosowil Lor_East_2004/2014	Gap-infilling and gridding procedure	Yosowil Lor_East_2004/2014	met_java.tar.gz	Dryad Digital Repository	doi:10.5061/dryad.36rs0	http://dx.doi.org/10.5061/dryad.36rs0	East Java Province
Cipancuh_West_1997/2006	Gap-infilling and gridding procedure	Cipancuh_West_1997/2006	met_java.tar.gz	Dryad Digital Repository	doi:10.5061/dryad.36rs0	http://dx.doi.org/10.5061/dryad.36rs0	West Java Province
Sumberejo_East_1986/2014	Gap-infilling and gridding procedure	Sumberejo_East_1986/2014	met_java.tar.gz	Dryad Digital Repository	doi:10.5061/dryad.36rs0	http://dx.doi.org/10.5061/dryad.36rs0	East Java Province
