# Supplementary material for: Development of a gridded meteorological dataset over Java island, Indonesia 1985–2014
Source: Sci Data. 2017 May 23;4:170072. doi: 10.1038/sdata.2017.72 (PMC5441288; doi:10.1038/sdata.2017.72)
Supplement: Supplementary file 1 [file sdata201772-isa1.zip › a_temperature_Yanto.txt]

Sample Name	Protocol REF	Assay Name	Raw Data File	Comment[Data Repository]	Comment[Data Record Accession]	Comment[Data Record URI]	Factor Value[geographic location]
Ahmad Yani_Central_1985/2014	Gap-infilling and gridding procedure	Ahmad Yani	met_java.tar.gz	Dryad Digital Repository	doi:10.5061/dryad.36rs0	http://dx.doi.org/10.5061/dryad.36rs0	Central Java Province
Banyuwangi_East_1985/2014	Gap-infilling and gridding procedure	Banyuwangi	met_java.tar.gz	Dryad Digital Repository	doi:10.5061/dryad.36rs0	http://dx.doi.org/10.5061/dryad.36rs0	East Java Province
Cengkareng_West_1985/2014	Gap-infilling and gridding procedure	Cengkareng	met_java.tar.gz	Dryad Digital Repository	doi:10.5061/dryad.36rs0	http://dx.doi.org/10.5061/dryad.36rs0	West Java Province
Curug_West_1985/2014	Gap-infilling and gridding procedure	Curug	met_java.tar.gz	Dryad Digital Repository	doi:10.5061/dryad.36rs0	http://dx.doi.org/10.5061/dryad.36rs0	West Java Province
Dramaga_West_1990/2014	Gap-infilling and gridding procedure	Dramaga	met_java.tar.gz	Dryad Digital Repository	doi:10.5061/dryad.36rs0	http://dx.doi.org/10.5061/dryad.36rs0	West Java Province
Geo Bandung_West_1985/2014	Gap-infilling and gridding procedure	Geo Bandung	met_java.tar.gz	Dryad Digital Repository	doi:10.5061/dryad.36rs0	http://dx.doi.org/10.5061/dryad.36rs0	West Java Province
Geo Tangerang_West_2003/2014	Gap-infilling and gridding procedure	Geo Tangerang	met_java.tar.gz	Dryad Digital Repository	doi:10.5061/dryad.36rs0	http://dx.doi.org/10.5061/dryad.36rs0	West Java Province
Juanda_East_1990/2014	Gap-infilling and gridding procedure	Juanda	met_java.tar.gz	Dryad Digital Repository	doi:10.5061/dryad.36rs0	http://dx.doi.org/10.5061/dryad.36rs0	East Java Province
Karang Ploso_East_1987/2014	Gap-infilling and gridding procedure	Karang Ploso	met_java.tar.gz	Dryad Digital Repository	doi:10.5061/dryad.36rs0	http://dx.doi.org/10.5061/dryad.36rs0	East Java Province
Karangkates_East_1985/2013	Gap-infilling and gridding procedure	Karangkates	met_java.tar.gz	Dryad Digital Repository	doi:10.5061/dryad.36rs0	http://dx.doi.org/10.5061/dryad.36rs0	East Java Province
Kemayoran_West_1986/2014	Gap-infilling and gridding procedure	Kemayoran	met_java.tar.gz	Dryad Digital Repository	doi:10.5061/dryad.36rs0	http://dx.doi.org/10.5061/dryad.36rs0	West Java Province
Maritim_East_1985/2014	Gap-infilling and gridding procedure	Maritim	met_java.tar.gz	Dryad Digital Repository	doi:10.5061/dryad.36rs0	http://dx.doi.org/10.5061/dryad.36rs0	East Java Province
Perak_East_1985/2014	Gap-infilling and gridding procedure	Perak	met_java.tar.gz	Dryad Digital Repository	doi:10.5061/dryad.36rs0	http://dx.doi.org/10.5061/dryad.36rs0	East Java Province
Pondok_West_1985/2014	Gap-infilling and gridding procedure	Pondok	met_java.tar.gz	Dryad Digital Repository	doi:10.5061/dryad.36rs0	http://dx.doi.org/10.5061/dryad.36rs0	West Java Province
Tayu Wetan_Central_2001/2014	Gap-infilling and gridding procedure	Tayu Wetan	met_java.tar.gz	Dryad Digital Repository	doi:10.5061/dryad.36rs0	http://dx.doi.org/10.5061/dryad.36rs0	Central Java Province
Tretes_East_1985/2014	Gap-infilling and gridding procedure	Tretes	met_java.tar.gz	Dryad Digital Repository	doi:10.5061/dryad.36rs0	http://dx.doi.org/10.5061/dryad.36rs0	East Java Province
